# Supplementary material for: Co-Localization of DNA i-Motif-Forming Sequences and 5-Hydroxymethyl-cytosines in Human Embryonic Stem Cells
Source: Molecules. 2019 Oct 8;24(19):3619. doi: 10.3390/molecules24193619 (PMC6804057; doi:10.3390/molecules24193619)
Supplement: Supplementary file 1 [file molecules-24-03619-s001.zip]

Archive with 7 entries (4 files):
- molecules-supplementary/
- molecules-supplementary/S1-upstream-5hmC.xlsx
- __MACOSX/
- __MACOSX/molecules-supplementary/
- __MACOSX/molecules-supplementary/._S1-upstream-5hmC.xlsx
- molecules-supplementary/S2-downstream-5hmC.xlsx
- __MACOSX/molecules-supplementary/._S2-downstream-5hmC.xlsx
