# Supplementary material for: Co-Localization of DNA i-Motif-Forming Sequences and 5-Hydroxymethyl-cytosines in Human Embryonic Stem Cells
Source: Molecules. 2019 Oct 8;24(19):3619. doi: 10.3390/molecules24193619 (PMC6804057; doi:10.3390/molecules24193619)
Supplement: Supplementary file 1 [file molecules-24-03619-s001.zip › molecules-supplementary/S1-upstream-5hmC.xlsx]

## Sheet: Sheet1
Upstream from TSS	Chromosome Number	Gene ID	G4/iM-start		G4/iM-stop		5hmC coordinates
100	chrom_01	864	25291535	-	25291559		25291540
100	chrom_01	864	25291535	-	25291560		25291540
100	chrom_01	3814	204165620	-	204165654		204165654
100	chrom_01	3814	204165620	-	204165680		204165654
100	chrom_01	3814	204165627	-	204165692		204165654
100	chrom_01	3814	204165627	-	204165693		204165654
100	chrom_01	3814	204165627	-	204165697		204165654
100	chrom_01	3814	204165652	-	204165711		204165654
100	chrom_01	4681	19969672	-	19969701		19969686
100	chrom_01	4681	19969673	-	19969701		19969686
100	chrom_01	4681	19969678	-	19969701		19969686
100	chrom_01	7139	201346809	-	201346882		201346876
100	chrom_01	7139	201346830	-	201346882		201346876
100	chrom_01	7139	201346830	-	201346899		201346876
100	chrom_01	7139	201346830	-	201346900		201346876
100	chrom_01	7139	201346830	-	201346905		201346902	201346876
100	chrom_01	7809	55464522	-	55464565		55464531
100	chrom_01	7809	55464527	-	55464565		55464531
100	chrom_01	7809	55464528	-	55464565		55464531
100	chrom_01	10753	230883038	-	230883097		230883073
100	chrom_01	163589	179560665	-	179560705		179560692
100	chrom_01	163589	179560674	-	179560705		179560692
100	chrom_01	163589	179560681	-	179560705		179560692
100	chrom_01	163589	179560682	-	179560705		179560692
100	chrom_01	284467	113263093	-	113263155		113263149
100	chrom_01	284467	113263098	-	113263155		113263149
100	chrom_01	284467	113263102	-	113263174		113263149
100	chrom_01	284467	113263103	-	113263174		113263149
100	chrom_01	284467	113263104	-	113263174		113263149
100	chrom_01	284467	113263110	-	113263174		113263149
100	chrom_01	284467	113263116	-	113263174		113263149
100	chrom_01	388595	16068820	-	16068887		16068862
100	chrom_01	388595	16068833	-	16068913		16068862
100	chrom_01	388595	16068833	-	16068914		16068862
100	chrom_02	841	202098072	-	202098123		202098085
100	chrom_02	50649	131674127	-	131674180		131674175	131674149
100	chrom_02	50649	131674141	-	131674180		131674175	131674149
100	chrom_02	50649	131674142	-	131674180		131674175	131674149
100	chrom_02	150572	88367223	-	88367266		88367252
100	chrom_02	150572	88367224	-	88367266		88367252
100	chrom_02	150572	88367225	-	88367266		88367252
100	chrom_02	151254	202483914	-	202483968		202483952
100	chrom_02	151254	202483914	-	202483983		202483952
100	chrom_02	151254	202483918	-	202483983		202483952
100	chrom_02	377007	239047271	-	239047328		239047321
100	chrom_02	377007	239047275	-	239047328		239047321
100	chrom_02	377007	239047276	-	239047328		239047321
100	chrom_02	377007	239047297	-	239047328		239047321
100	chrom_03	1524	39323263	-	39323305		39323283
100	chrom_03	3373	50349821	-	50349871		50349829
100	chrom_03	3373	50349829	-	50349899		50349829
100	chrom_03	7134	52488073	-	52488113		52488098
100	chrom_03	7134	52488073	-	52488118		52488098
100	chrom_03	7134	52488073	-	52488123		52488098
100	chrom_03	7134	52488073	-	52488128		52488098
100	chrom_03	7134	52488073	-	52488133		52488098
100	chrom_03	7134	52488073	-	52488137		52488098
100	chrom_03	7134	52488073	-	52488138		52488098
100	chrom_03	84836	52008662	-	52008703		52008683
100	chrom_03	84836	52008662	-	52008704		52008683
100	chrom_03	84836	52008662	-	52008705		52008683
100	chrom_03	84836	52008662	-	52008709		52008683
100	chrom_03	84836	52008662	-	52008710		52008683
100	chrom_03	84836	52008662	-	52008719		52008683
100	chrom_03	84836	52008662	-	52008738		52008683
100	chrom_05	3350	63258148	-	63258217		63258191
100	chrom_05	3350	63258148	-	63258218		63258191
100	chrom_05	23743	78365461	-	78365524		78365479
100	chrom_05	23743	78365461	-	78365542		78365479
100	chrom_05	29958	78365461	-	78365517		78365479
100	chrom_05	29958	78365461	-	78365518		78365479
100	chrom_05	29958	78365461	-	78365522		78365479
100	chrom_05	29958	78365461	-	78365523		78365479
100	chrom_05	29958	78365461	-	78365524		78365479
100	chrom_05	29958	78365461	-	78365542		78365479
100	chrom_05	56923	151784861	-	151784896		151784878	151784877
100	chrom_05	56923	151784861	-	151784897		151784878	151784877
100	chrom_05	79628	148442738	-	148442786		148442741
100	chrom_05	79628	148442738	-	148442799		148442741
100	chrom_06	6732	35889007	-	35889040		35889034
100	chrom_06	6732	35889007	-	35889041		35889034
100	chrom_06	6732	35889007	-	35889053		35889034
100	chrom_06	6732	35889007	-	35889054		35889034
100	chrom_06	54209	41130934	-	41130987		41130978
100	chrom_06	54209	41130934	-	41130991		41130978
100	chrom_06	54209	41130934	-	41130992		41130978
100	chrom_06	54209	41130942	-	41131000		41130978
100	chrom_06	54209	41130942	-	41131001		41130978
100	chrom_06	222611	47624226	-	47624280		47624248	47624247
100	chrom_06	222611	47624241	-	47624280		47624248	47624247
100	chrom_07	3955	2552070	-	2552137		2552133
100	chrom_07	3955	2552071	-	2552137		2552133
100	chrom_07	3955	2552078	-	2552137		2552133
100	chrom_07	3955	2552079	-	2552137		2552133
100	chrom_07	3955	2552085	-	2552137		2552133
100	chrom_07	3955	2552099	-	2552162		2552133
100	chrom_07	3955	2552100	-	2552162		2552133
100	chrom_07	3955	2552115	-	2552162		2552133
100	chrom_07	202915	1596096	-	1596139		1596136	1596118
100	chrom_07	202915	1596096	-	1596153		1596136	1596118
100	chrom_07	202915	1596096	-	1596154		1596136	1596118
100	chrom_08	5423	42195929	-	42195955		42195942
100	chrom_08	5423	42195930	-	42195955		42195942
100	chrom_08	5423	42195938	-	42195955		42195942
100	chrom_08	5423	42195939	-	42195955		42195942
100	chrom_08	84875	145060649	-	145060686		145060674	145060673
100	chrom_08	84875	145060649	-	145060693		145060674	145060673
100	chrom_08	84875	145060649	-	145060694		145060674	145060673
100	chrom_09	5730	139871895	-	139871952		139871899
100	chrom_09	5730	139871896	-	139871952		139871899
100	chrom_09	10044	130541080	-	130541148		130541125
100	chrom_09	51162	139553232	-	139553283		139553269
100	chrom_09	51162	139553232	-	139553300		139553269
100	chrom_09	51162	139553232	-	139553301		139553269
100	chrom_09	51162	139553233	-	139553301		139553269
100	chrom_09	51162	139553259	-	139553301		139553269
100	chrom_09	51162	139553260	-	139553301		139553269
100	chrom_09	142680	140125117	-	140125156		140125121
100	chrom_10	810	5566842	-	5566880		5566842
100	chrom_10	1959	64578933	-	64578991		64578987
100	chrom_10	1959	64578933	-	64579001		64578987
100	chrom_10	1959	64578933	-	64579002		64578987
100	chrom_10	1959	64578933	-	64579013		64578987
100	chrom_10	1959	64578934	-	64579013		64578987
100	chrom_10	1959	64578943	-	64579013		64578987
100	chrom_10	10974	88728099	-	88728165		88728154	88728139
100	chrom_10	10974	88728104	-	88728165		88728154	88728139
100	chrom_10	10974	88728126	-	88728178		88728154	88728139
100	chrom_10	10974	88728136	-	88728178		88728154	88728139
100	chrom_10	10974	88728137	-	88728178		88728154	88728139
100	chrom_10	50632	135150515	-	135150568		135150545
100	chrom_10	50632	135150515	-	135150569		135150545
100	chrom_10	118471	135160753	-	135160818		135160776	135160775
100	chrom_10	118471	135160766	-	135160818		135160776	135160775
100	chrom_11	6712	66488884	-	66488922		66488920
100	chrom_12	2784	6949301	-	6949344		6949338
100	chrom_12	55138	8380234	-	8380299		8380286	8380279
100	chrom_12	121355	54867410	-	54867473		54867455	54867454
100	chrom_12	121355	54867410	-	54867474		54867455	54867454
100	chrom_12	121355	54867417	-	54867479		54867455	54867454
100	chrom_12	338773	108991920	-	108991959		108991925
100	chrom_12	338773	108991920	-	108991960		108991925
100	chrom_12	338773	108991920	-	108991964		108991925
100	chrom_12	338773	108991920	-	108991965		108991925
100	chrom_12	338773	108991920	-	108991971		108991925
100	chrom_12	338773	108991920	-	108991972		108991925
100	chrom_12	338773	108991920	-	108991973		108991925
100	chrom_12	338773	108991920	-	108991977		108991925
100	chrom_12	338773	108991920	-	108991978		108991925
100	chrom_13	2155	113760055	-	113760101		113760101
100	chrom_13	2155	113760056	-	113760101		113760101
100	chrom_13	2155	113760060	-	113760101		113760101
100	chrom_13	2155	113760061	-	113760101		113760101
100	chrom_13	2155	113760062	-	113760101		113760101
100	chrom_14	1053	23588848	-	23588916		23588898
100	chrom_14	1053	23588848	-	23588917		23588898
100	chrom_14	5104	95047677	-	95047702		95047687
100	chrom_14	5104	95047678	-	95047702		95047687
100	chrom_14	7051	24732417	-	24732476		24732473
100	chrom_14	7051	24732417	-	24732483		24732473
100	chrom_14	7051	24732417	-	24732484		24732473
100	chrom_14	7051	24732417	-	24732498		24732473
100	chrom_14	7051	24732442	-	24732502		24732473
100	chrom_14	7051	24732442	-	24732509		24732473
100	chrom_14	7051	24732442	-	24732510		24732473
100	chrom_14	80017	91580281	-	91580325		91580281
100	chrom_15	91860	68498450	-	68498510		68498495
100	chrom_15	91860	68498450	-	68498511		68498495
100	chrom_15	91860	68498450	-	68498512		68498495
100	chrom_15	91860	68498451	-	68498512		68498495
100	chrom_15	117155	43941048	-	43941081		43941058
100	chrom_15	117155	43941048	-	43941082		43941058
100	chrom_16	863	89043545	-	89043598		89043590
100	chrom_16	1775	2286383	-	2286432		2286396
100	chrom_16	1775	2286393	-	2286432		2286396
100	chrom_16	5619	11375226	-	11375262		11375232
100	chrom_16	146225	66613257	-	66613337		66613334	66613266
100	chrom_16	146225	66613258	-	66613337		66613334	66613266
100	chrom_16	146225	66613267	-	66613337		66613334
100	chrom_16	146225	66613268	-	66613337		66613334
100	chrom_16	146225	66613269	-	66613337		66613334
100	chrom_16	146225	66613284	-	66613337		66613334
100	chrom_16	146225	66613288	-	66613337		66613334
100	chrom_16	146547	31161420	-	31161460		31161432	31161431
100	chrom_16	146547	31161420	-	31161461		31161432	31161431
100	chrom_16	146547	31161420	-	31161465		31161432	31161431
100	chrom_16	146547	31161420	-	31161469		31161432	31161431
100	chrom_16	146547	31161420	-	31161481		31161432	31161431
100	chrom_16	146547	31161429	-	31161481		31161432	31161431
100	chrom_17	1236	38721744	-	38721784		38721760
100	chrom_17	1236	38721744	-	38721785		38721760
100	chrom_17	1236	38721744	-	38721789		38721760
100	chrom_17	1236	38721744	-	38721793		38721760
100	chrom_17	1236	38721744	-	38721804		38721760
100	chrom_17	1236	38721744	-	38721805		38721760
100	chrom_17	1236	38721744	-	38721806		38721760
100	chrom_17	1236	38721744	-	38721807		38721760
100	chrom_17	1236	38721744	-	38721812		38721760
100	chrom_17	1236	38721744	-	38721816		38721760
100	chrom_17	1236	38721745	-	38721816		38721760
100	chrom_17	3384	62097997	-	62098044		62098022
100	chrom_17	3384	62097997	-	62098048		62098022
100	chrom_17	3384	62098006	-	62098076		62098022
100	chrom_17	3384	62098007	-	62098076		62098022
100	chrom_17	4222	41739286	-	41739332		41739326
100	chrom_17	4222	41739286	-	41739333		41739326
100	chrom_17	6521	42345517	-	42345570		42345531
100	chrom_17	6521	42345517	-	42345574		42345531
100	chrom_17	6521	42345517	-	42345575		42345531
100	chrom_17	7732	19314458	-	19314484		19314470
100	chrom_17	8578	1549066	-	1549128		1549091	1549090
100	chrom_17	10614	43224631	-	43224654		43224650
100	chrom_17	124975	4463899	-	4463965		4463963	4463962
100	chrom_17	124975	4463899	-	4463966		4463963	4463962
100	chrom_17	284013	4689730	-	4689786		4689786
100	chrom_17	284013	4689746	-	4689802		4689787	4689786
100	chrom_19	495	36054568	-	36054608		36054573
100	chrom_19	495	36054568	-	36054609		36054573
100	chrom_19	728	47813017	-	47813080		47813055
100	chrom_19	976	14491891	-	14491942		14491939
100	chrom_19	976	14491891	-	14491943		14491939
100	chrom_19	976	14491891	-	14491947		14491944	14491939
100	chrom_19	976	14491892	-	14491947		14491944	14491939
100	chrom_19	976	14491905	-	14491947		14491944	14491939
100	chrom_19	1406	48325048	-	48325096		48325090
100	chrom_19	1406	48325048	-	48325097		48325090
100	chrom_19	1406	48325048	-	48325098		48325090
100	chrom_19	1406	48325049	-	48325098		48325090
100	chrom_19	1406	48325053	-	48325098		48325090
100	chrom_19	1406	48325054	-	48325098		48325090
100	chrom_19	1406	48325055	-	48325098		48325090
100	chrom_19	4066	13213997	-	13214046		13214020
100	chrom_19	4066	13214012	-	13214049		13214020
100	chrom_19	4066	13214012	-	13214050		13214020
100	chrom_19	4066	13214012	-	13214051		13214020
100	chrom_19	4066	13214012	-	13214068		13214020
100	chrom_19	5739	47128361	-	47128382		47128374
100	chrom_19	5739	47128361	-	47128390		47128374
100	chrom_19	5739	47128361	-	47128394		47128374
100	chrom_19	5739	47128361	-	47128416		47128374
100	chrom_19	5739	47128361	-	47128417		47128374
100	chrom_19	5739	47128361	-	47128443		47128374
100	chrom_19	5739	47128361	-	47128444		47128374
100	chrom_19	6528	17982714	-	17982768		17982760
100	chrom_19	6528	17982722	-	17982768		17982760
100	chrom_19	6795	57742278	-	57742309		57742309	57742287
100	chrom_19	6795	57742279	-	57742309		57742309	57742287
100	chrom_19	6820	49055343	-	49055415		49055363
100	chrom_19	6820	49055354	-	49055415		49055363
100	chrom_19	7137	55669173	-	55669197		55669181
100	chrom_19	9437	55417463	-	55417500		55417500
100	chrom_19	11202	51504968	-	51505016		51505001	51504987
100	chrom_19	11202	51504968	-	51505023		51505001	51504987
100	chrom_19	11202	51504968	-	51505024		51505001	51504987
100	chrom_19	11202	51504991	-	51505052		51505001
100	chrom_19	115727	38916980	-	38917016		38916998
100	chrom_19	115727	38916980	-	38917017		38916998
100	chrom_19	115727	38916980	-	38917018		38916998
100	chrom_19	115727	38916980	-	38917038		38917032	38917031	38917026	38916998
100	chrom_19	126410	15619238	-	15619285		15619258
100	chrom_19	126410	15619251	-	15619317		15619258
100	chrom_19	126410	15619251	-	15619324		15619258
100	chrom_19	126549	17392356	-	17392438		17392385
100	chrom_19	284358	49223021	-	49223070		49223068	49223067	49223064	49223055
100	chrom_19	284358	49223021	-	49223071		49223068	49223067	49223064	49223055
100	chrom_19	284358	49223009	-	49223075		49223068	49223067	49223064	49223055
100	chrom_20	6725	62178895	-	62178942		62178923	62178907
100	chrom_20	6725	62178895	-	62178943		62178923	62178907
100	chrom_20	6725	62178895	-	62178948		62178923	62178907
100	chrom_20	79444	61867190	-	61867251		61867205
100	chrom_20	79444	61867202	-	61867251		61867205
100	chrom_20	79444	61867203	-	61867251		61867205
100	chrom_20	85366	30407101	-	30407156		30407146
100	chrom_20	85366	30407101	-	30407168		30407146
100	chrom_20	85366	30407102	-	30407168		30407146
100	chrom_20	85366	30407115	-	30407168		30407146
100	chrom_20	85366	30407121	-	30407168		30407146
100	chrom_20	85366	30407122	-	30407168		30407146
100	chrom_20	85366	30407139	-	30407168		30407146
100	chrom_20	85366	30407143	-	30407168		30407146
100	chrom_21	54020	43919659	-	43919724		43919674
100	chrom_21	54020	43919659	-	43919729		43919674
100	chrom_21	54020	43919667	-	43919729		43919674
100	chrom_21	54020	43919668	-	43919729		43919674
100	chrom_21	54020	43919669	-	43919729		43919674
100	chrom_22	1413	27017840	-	27017904		27017854
100	chrom_22	55267	46450069	-	46450117		46450085	46450077
100	chrom_22	55267	46450069	-	46450118		46450085	46450077
100	chrom_22	80115	38506713	-	38506774		38506772	38506771	38506749	38506738	38506737
100	chrom_x_23	63904	44703187	-	44703247		44703200
200	chrom_01	844	160160100	-	160160167		160160107	160160106
200	chrom_01	844	160160101	-	160160167		160160107	160160106
200	chrom_01	844	160160107	-	160160167		160160107
200	chrom_01	2207	161184931	-	161184975		161184975
200	chrom_01	2207	161184940	-	161184975		161184975
200	chrom_01	2301	47881559	-	47881630		47881567
200	chrom_01	2301	47881560	-	47881630		47881567
200	chrom_01	2301	47881561	-	47881630		47881567
200	chrom_01	2301	47881562	-	47881630		47881567
200	chrom_01	3570	154377474	-	154377537		154377482	154377481
200	chrom_01	4807	160336665	-	160336730		160336677
200	chrom_01	4807	160336666	-	160336730		160336677
200	chrom_01	4807	160336667	-	160336730		160336677
200	chrom_01	4807	160336673	-	160336730		160336677
200	chrom_01	4807	160336674	-	160336730		160336677
200	chrom_01	6275	153518401	-	153518453		153518419	153518418
200	chrom_01	6275	153518412	-	153518472		153518462	153518419	153518418
200	chrom_01	51702	17575414	-	17575456		17575426	17575421	17575420
200	chrom_01	84033	228395635	-	228395695		228395669
200	chrom_01	84033	228395645	-	228395695		228395669
200	chrom_01	84033	228395646	-	228395695		228395669
200	chrom_01	84033	228395651	-	228395695		228395669
200	chrom_01	84033	228395656	-	228395695		228395669
200	chrom_01	284723	16062613	-	16062679		16062623
200	chrom_02	11117	27301244	-	27301297		27301253
200	chrom_02	165530	71047855	-	71047912		71047898
200	chrom_02	165530	71047855	-	71047913		71047898
200	chrom_02	165530	71047855	-	71047921		71047898
200	chrom_02	339761	127963445	-	127963489		127963479
200	chrom_02	339761	127963445	-	127963501		127963479
200	chrom_02	339761	127963445	-	127963502		127963479
200	chrom_02	339761	127963445	-	127963503		127963479
200	chrom_02	339761	127963463	-	127963521		127963513	127963512	127963479
200	chrom_03	22808	138066293	-	138066357		138066318
200	chrom_03	22808	138066294	-	138066357		138066318
200	chrom_04	886	26492149	-	26492206		26492154
200	chrom_04	886	26492150	-	26492206		26492154
200	chrom_04	886	26492151	-	26492206		26492154
200	chrom_04	132299	48908917	-	48908954		48908941
200	chrom_04	132299	48908917	-	48908955		48908941
200	chrom_04	132299	48908917	-	48908973		48908941
200	chrom_04	132299	48908929	-	48908973		48908941
200	chrom_05	5626	177423364	-	177423414		177423401
200	chrom_05	5626	177423364	-	177423420		177423401
200	chrom_05	5626	177423364	-	177423421		177423401
200	chrom_05	5626	177423364	-	177423428		177423401
200	chrom_05	27039	137224950	-	137225015		137224999	137224995
200	chrom_05	27039	137224962	-	137225015		137224999	137224995
200	chrom_05	27039	137224976	-	137225015		137224999	137224995
200	chrom_05	27039	137224977	-	137225015		137224999	137224995
200	chrom_05	56923	151784947	-	151785016		151784960
200	chrom_05	56923	151784948	-	151785016		151784960
200	chrom_05	56979	23507534	-	23507598		23507563	23507562
200	chrom_05	56979	23507535	-	23507598		23507563	23507562
200	chrom_05	56979	23507539	-	23507598		23507563	23507562
200	chrom_05	56979	23507540	-	23507598		23507563	23507562
200	chrom_05	56979	23507541	-	23507598		23507563	23507562
200	chrom_05	56979	23507554	-	23507610		23507563	23507562
200	chrom_05	56979	23507555	-	23507610		23507563	23507562
200	chrom_07	64599	100286987	-	100287057		100287046
200	chrom_07	64599	100286987	-	100287058		100287046
200	chrom_07	155038	150147796	-	150147859		150147853
200	chrom_07	155038	150147796	-	150147860		150147853
200	chrom_07	155038	150147807	-	150147860		150147853
200	chrom_07	155038	150147808	-	150147860		150147853
200	chrom_08	84985	124194552	-	124194620		124194559
200	chrom_08	84985	124194553	-	124194620		124194559
200	chrom_08	84985	124194554	-	124194620		124194559
200	chrom_08	84985	124194555	-	124194620		124194559
200	chrom_08	84985	124194567	-	124194641		124194625
200	chrom_08	157848	41504983	-	41505041		41505036
200	chrom_08	157848	41504984	-	41505041		41505036
200	chrom_08	157848	41505020	-	41505059		41505036
200	chrom_08	157848	41505020	-	41505060		41505036
200	chrom_08	157848	41505020	-	41505068		41505036
200	chrom_09	4882	35792212	-	35792275		35792252
200	chrom_09	4882	35792216	-	35792275		35792252
200	chrom_09	4882	35792217	-	35792275		35792252
200	chrom_09	4882	35792218	-	35792275		35792252
200	chrom_09	4882	35792219	-	35792275		35792252
200	chrom_09	4882	35792230	-	35792275		35792252
200	chrom_09	4882	35792237	-	35792275		35792252
200	chrom_09	4882	35792238	-	35792275		35792252
200	chrom_09	4882	35792239	-	35792275		35792252
200	chrom_09	286234	90497581	-	90497648		90497607
200	chrom_09	286234	90497598	-	90497662		90497607
200	chrom_09	100499483	100069713	-	100069787		100069753
200	chrom_09	100499483	100069720	-	100069787		100069753
200	chrom_09	100499483	100069721	-	100069787		100069753
200	chrom_09	100499483	100069722	-	100069787		100069753
200	chrom_09	100499483	100069732	-	100069787		100069753
200	chrom_09	100499483	100069733	-	100069787		100069753
200	chrom_10	5551	72362688	-	72362724		72362715
200	chrom_10	5551	72362688	-	72362728		72362715
200	chrom_10	5551	72362688	-	72362729		72362715
200	chrom_10	5791	129705176	-	129705210		129705197
200	chrom_10	5791	129705187	-	129705210		129705197
200	chrom_11	7070	119294403	-	119294446		119294442
200	chrom_11	9376	62783446	-	62783477		62783459
200	chrom_11	9376	62783446	-	62783478		62783459
200	chrom_11	9376	62783446	-	62783501		62783459
200	chrom_11	50801	64058596	-	64058654		64058618
200	chrom_11	50801	64058610	-	64058654		64058618
200	chrom_11	56158	112037904	-	112037976		112037969
200	chrom_11	56158	112037905	-	112037976		112037969
200	chrom_11	56158	112037915	-	112037976		112037969
200	chrom_11	56158	112037926	-	112037989		112037969
200	chrom_11	56158	112037947	-	112037989		112037969
200	chrom_11	56158	112037948	-	112037989		112037969
200	chrom_11	56158	112037960	-	112037989		112037969
200	chrom_11	341116	60552670	-	60552709		60552692
200	chrom_11	341116	60552670	-	60552710		60552692
200	chrom_11	341116	60552670	-	60552711		60552692
200	chrom_12	1840	113495474	-	113495542		113495533	113495519	113495515
200	chrom_12	1840	113495475	-	113495542		113495533	113495519	113495515
200	chrom_12	1840	113495476	-	113495542		113495533	113495519	113495515
200	chrom_12	1840	113495490	-	113495553		113495533	113495519	113495515
200	chrom_12	1840	113495516	-	113495553		113495533	113495519
200	chrom_12	1840	113495523	-	113495553		113495533
200	chrom_12	4842	117799717	-	117799760		117799749
200	chrom_12	4842	117799717	-	117799774		117799749
200	chrom_12	4842	117799730	-	117799792		117799749
200	chrom_12	4842	117799730	-	117799800		117799749
200	chrom_12	5630	49688737	-	49688807		49688787
200	chrom_12	5630	49688737	-	49688808		49688787
200	chrom_12	5630	49688738	-	49688808		49688787
200	chrom_12	5630	49688739	-	49688808		49688787
200	chrom_12	5630	49688751	-	49688808		49688787
200	chrom_12	5630	49688770	-	49688808		49688787
200	chrom_12	196410	56075150	-	56075187		56075177
200	chrom_12	196410	56075154	-	56075187		56075177
200	chrom_12	196410	56075155	-	56075187		56075177
200	chrom_12	196410	56075156	-	56075187		56075177
200	chrom_13	5042	25670109	-	25670139		25670124	25670123
200	chrom_14	2972	105782015	-	105782085		105782048
200	chrom_14	9369	78869903	-	78869938		78869931
200	chrom_14	283600	100789539	-	100789571		100789568
200	chrom_14	283600	100789539	-	100789572		100789568
200	chrom_14	283600	100789539	-	100789573		100789568
200	chrom_14	283600	100789539	-	100789578		100789568
200	chrom_14	283600	100789548	-	100789578		100789568
200	chrom_14	283600	100789555	-	100789578		100789568
200	chrom_15	64220	74502163	-	74502203		74502200	74502188
200	chrom_15	64220	74502163	-	74502204		74502200	74502188
200	chrom_15	64220	74502163	-	74502226		74502200	74502188
200	chrom_16	9235	3115124	-	3115163		3115156
200	chrom_16	9235	3115125	-	3115163		3115156
200	chrom_16	23475	29690242	-	29690297		29690272
200	chrom_16	23475	29690247	-	29690297		29690272
200	chrom_16	23475	29690254	-	29690297		29690272
200	chrom_16	23475	29690265	-	29690297		29690272
200	chrom_16	80270	30996339	-	30996390		30996378
200	chrom_16	80270	30996339	-	30996411		30996378
200	chrom_16	80270	30996346	-	30996411		30996378
200	chrom_16	80270	30996347	-	30996411		30996378
200	chrom_16	80270	30996353	-	30996411		30996378
200	chrom_16	80270	30996354	-	30996411		30996378
200	chrom_16	222487	57701959	-	57701999		57701975
200	chrom_16	222487	57701964	-	57701999		57701975
200	chrom_16	222487	57701965	-	57701999		57701975
200	chrom_16	222487	57701971	-	57701999		57701975
200	chrom_16	222487	57701972	-	57701999		57701975
200	chrom_17	924	80275585	-	80275621		80275599
200	chrom_17	924	80275585	-	80275622		80275599
200	chrom_17	11322	76128640	-	76128682		76128666
200	chrom_18	84735	72201534	-	72201582		72201582
200	chrom_18	125336	44237131	-	44237171		44237152
200	chrom_19	166	3063071	-	3063140		3063097
200	chrom_19	2323	49977272	-	49977352		49977318
200	chrom_19	2323	49977272	-	49977353		49977318
200	chrom_19	2323	49977296	-	49977353		49977318
200	chrom_19	2323	49977297	-	49977353		49977318
200	chrom_19	3036	52227351	-	52227390		52227358
200	chrom_19	3036	52227351	-	52227394		52227358
200	chrom_19	3036	52227351	-	52227395		52227358
200	chrom_19	3036	52227351	-	52227396		52227358
200	chrom_19	3036	52227351	-	52227397		52227358
200	chrom_19	3036	52227351	-	52227416		52227358
200	chrom_19	3036	52227351	-	52227421		52227358
200	chrom_19	3385	10450448	-	10450475		10450472
200	chrom_19	3385	10450448	-	10450476		10450472
200	chrom_19	3385	10450449	-	10450476		10450472
200	chrom_19	3385	10450450	-	10450476		10450472
200	chrom_19	5739	47128471	-	47128503		47128496
200	chrom_19	5739	47128471	-	47128507		47128496
200	chrom_19	5739	47128471	-	47128528		47128496
200	chrom_19	5739	47128471	-	47128551		47128496
200	chrom_19	5739	47128471	-	47128552		47128496
200	chrom_19	9546	3761797	-	3761825		3761825
200	chrom_19	9546	3761797	-	3761834		3761825
200	chrom_19	9546	3761797	-	3761835		3761825
200	chrom_19	43849	51538316	-	51538346		51538336	51538316
200	chrom_19	43849	51538316	-	51538347		51538336	51538316
200	chrom_20	1473	23860481	-	23860557		23860549
200	chrom_20	1473	23860482	-	23860557		23860549
200	chrom_20	1473	23860504	-	23860557		23860549
200	chrom_20	51378	897063	-	897104		897071
200	chrom_20	51378	897064	-	897104		897071
200	chrom_20	128826	61147463	-	61147523		61147508
200	chrom_20	128826	61147487	-	61147546		61147508
200	chrom_20	128826	61147491	-	61147546		61147508
200	chrom_22	3956	38071447	-	38071469		38071455
200	chrom_22	3956	38071448	-	38071469		38071455
200	chrom_22	3956	38071449	-	38071469		38071455
200	chrom_22	3957	37976125	-	37976161		37976133
200	chrom_22	3957	37976125	-	37976169		37976133
200	chrom_22	3957	37976125	-	37976170		37976133
200	chrom_22	3957	37976125	-	37976171		37976133
200	chrom_22	3957	37976125	-	37976185		37976133
200	chrom_22	3957	37976125	-	37976192		37976133
200	chrom_22	3957	37976151	-	37976209		37976193
200	chrom_22	3957	37976151	-	37976210		37976193
200	chrom_22	3957	37976151	-	37976220		37976193
200	chrom_22	3957	37976151	-	37976221		37976193
200	chrom_22	3957	37976151	-	37976222		37976193
200	chrom_22	56993	39077804	-	39077849		39077810
200	chrom_x_23	7512	128872768	-	128872827		128872807
200	chrom_x_23	7512	128872768	-	128872844		128872807
200	chrom_x_23	7512	128872768	-	128872845		128872807
200	chrom_x_23	7512	128872778	-	128872845		128872807
200	chrom_x_23	7512	128872796	-	128872845		128872807
300	chrom_01	2782	1822732	-	1822800		1822795
300	chrom_01	2782	1822748	-	1822816		1822795
300	chrom_01	2782	1822748	-	1822817		1822795
300	chrom_01	2782	1822748	-	1822823		1822795
300	chrom_01	4807	160336580	-	160336612		160336591
300	chrom_01	51127	228604784	-	228604846		228604843
300	chrom_01	51127	228604784	-	228604847		228604843
300	chrom_01	51127	228604791	-	228604852		228604843
300	chrom_01	51127	228604791	-	228604853		228604843
300	chrom_01	51127	228604791	-	228604874		228604843
300	chrom_01	51127	228604795	-	228604874		228604843
300	chrom_01	51127	228604818	-	228604879		228604843
300	chrom_01	51127	228604818	-	228604880		228604843
300	chrom_02	1146	233404166	-	233404223		233404220
300	chrom_02	1146	233404166	-	233404224		233404220
300	chrom_02	11117	27301181	-	27301232		27301219
300	chrom_02	11117	27301182	-	27301232		27301219
300	chrom_02	57159	27505023	-	27505077		27505047
300	chrom_03	116211	196065501	-	196065566		196065507
300	chrom_03	116211	196065501	-	196065567		196065507
300	chrom_03	339896	30936374	-	30936406		30936389
300	chrom_03	339896	30936374	-	30936407		30936389
300	chrom_03	339896	30936374	-	30936411		30936389
300	chrom_03	339896	30936374	-	30936412		30936389
300	chrom_03	339896	30936374	-	30936431		30936389
300	chrom_03	339896	30936374	-	30936440		30936389
300	chrom_03	375341	49314720	-	49314774		49314736
300	chrom_03	375341	49314720	-	49314775		49314736
300	chrom_05	202052	138775437	-	138775503		138775484
300	chrom_05	375484	175665101	-	175665136		175665101
300	chrom_06	2289	35696561	-	35696589		35696564
300	chrom_06	2289	35696561	-	35696590		35696564
300	chrom_06	2289	35696561	-	35696591		35696564
300	chrom_06	2289	35696561	-	35696609		35696564
300	chrom_06	10591	43197424	-	43197468		43197461
300	chrom_06	10591	43197424	-	43197469		43197461
300	chrom_06	10591	43197424	-	43197483		43197461
300	chrom_06	10591	43197424	-	43197497		43197461
300	chrom_06	10591	43197434	-	43197504		43197461
300	chrom_06	80759	74020159	-	74020213		74020185
300	chrom_06	80759	74020159	-	74020226		74020185
300	chrom_06	80759	74020159	-	74020227		74020185
300	chrom_06	80759	74020159	-	74020232		74020185
300	chrom_06	221416	43968064	-	43968120		43968116
300	chrom_06	221416	43968083	-	43968120		43968116
300	chrom_07	2006	73442181	-	73442226		73442198
300	chrom_07	81628	100077104	-	100077128		100077116
300	chrom_07	81628	100077104	-	100077129		100077116
300	chrom_07	81628	100077104	-	100077143		100077116
300	chrom_07	81628	100077104	-	100077152		100077116
300	chrom_07	81628	100077105	-	100077152		100077116
300	chrom_07	81628	100077106	-	100077152		100077116
300	chrom_07	81628	100077110	-	100077152		100077116
300	chrom_07	81628	100077111	-	100077152		100077116
300	chrom_08	64236	22435990	-	22436041		22435994
300	chrom_08	64236	22435990	-	22436042		22435994
300	chrom_08	64236	22435987	-	22436027		22435994
300	chrom_09	64855	130341526	-	130341566		130341529
300	chrom_09	158135	124856107	-	124856138		124856116
300	chrom_09	158135	124856107	-	124856144		124856116
300	chrom_09	414332	139637618	-	139637668		139637620
300	chrom_09	414332	139637618	-	139637684		139637620
300	chrom_10	9806	73849050	-	73849076		73849058
300	chrom_10	9806	73849050	-	73849077		73849058
300	chrom_10	9806	73849050	-	73849081		73849058
300	chrom_10	9806	73849050	-	73849082		73849058
300	chrom_10	10974	88727900	-	88727940		88727936
300	chrom_10	170393	134258418	-	134258445		134258434	134258422
300	chrom_10	170393	134258419	-	134258445		134258434	134258422
300	chrom_10	170393	134258424	-	134258445		134258434
300	chrom_11	11187	393919	-	393950		393950
300	chrom_11	11187	393920	-	393950		393950
300	chrom_11	64787	705831	-	705872		705842
300	chrom_11	64787	705832	-	705872		705842
300	chrom_11	64787	705833	-	705872		705842
300	chrom_11	64787	705838	-	705896		705842
300	chrom_11	64787	705839	-	705896		705842
300	chrom_11	64787	705840	-	705896		705842
300	chrom_12	2251	4555024	-	4555065		4555058
300	chrom_12	2251	4555024	-	4555069		4555066	4555058
300	chrom_12	2784	6949080	-	6949144		6949119	6949115
300	chrom_12	5800	15474903	-	15474967		15474923
300	chrom_12	57121	6745556	-	6745575		6745569
300	chrom_12	64375	56414394	-	56414462		56414442
300	chrom_12	64375	56414420	-	56414477		56414442
300	chrom_12	64375	56414420	-	56414484		56414442
300	chrom_12	64375	56414420	-	56414485		56414442
300	chrom_12	64375	56414435	-	56414485		56414442
300	chrom_12	79720	123380974	-	123381010		123380996
300	chrom_12	93589	2028085	-	2028156		2028156
300	chrom_12	93589	2028104	-	2028166		2028156
300	chrom_14	7051	24732654	-	24732694		24732681
300	chrom_14	58157	77737868	-	77737922		77737881
300	chrom_14	58157	77737868	-	77737937		77737932	77737881
300	chrom_14	58157	77737868	-	77737943		77737932	77737881
300	chrom_14	58157	77737869	-	77737943		77737932	77737881
300	chrom_14	83694	75389378	-	75389410		75389389
300	chrom_14	83694	75389378	-	75389411		75389389
300	chrom_14	116173	23845726	-	23845787		23845754	23845741
300	chrom_14	116173	23845747	-	23845787		23845754
300	chrom_14	116173	23845751	-	23845787		23845754
300	chrom_15	2558	27111592	-	27111640		27111604
300	chrom_15	2558	27111592	-	27111665		27111604
300	chrom_15	10509	90727859	-	90727918		90727909
300	chrom_15	10509	90727860	-	90727918		90727909
300	chrom_15	10509	90727861	-	90727918		90727909
300	chrom_15	53339	83736340	-	83736401		83736401
300	chrom_16	9516	11681541	-	11681595		11681581
300	chrom_16	9516	11681541	-	11681596		11681581
300	chrom_16	29108	31214301	-	31214357		31214347	31214346
300	chrom_16	29108	31214322	-	31214372		31214347	31214346
300	chrom_16	197259	74735050	-	74735070		74735066
300	chrom_16	197259	74735050	-	74735088		74735066
300	chrom_17	974	62009938	-	62009996		62009983
300	chrom_17	974	62009938	-	62009997		62009983
300	chrom_17	2319	27224935	-	27224984		27224945
300	chrom_17	2319	27224935	-	27224990		27224945
300	chrom_17	3000	7905689	-	7905769		7905701
300	chrom_17	4621	10560835	-	10560887		10560862
300	chrom_17	4621	10560835	-	10560915		10560862
300	chrom_17	4621	10560835	-	10560916		10560862
300	chrom_17	4621	10560835	-	10560917		10560862
300	chrom_17	4621	10560856	-	10560917		10560862
300	chrom_17	5717	30771224	-	30771270		30771243
300	chrom_17	5717	30771224	-	30771274		30771243
300	chrom_17	5717	30771224	-	30771275		30771243
300	chrom_17	5717	30771225	-	30771275		30771243
300	chrom_17	5717	30771237	-	30771275		30771243
300	chrom_17	5717	30771238	-	30771275		30771243
300	chrom_17	9146	79650665	-	79650708		79650697
300	chrom_17	9146	79650666	-	79650708		79650697
300	chrom_17	9146	79650670	-	79650708		79650697
300	chrom_17	9146	79650671	-	79650708		79650697
300	chrom_17	9146	79650684	-	79650708		79650697
300	chrom_17	9146	79650685	-	79650708		79650697
300	chrom_17	9146	79650686	-	79650708		79650697
300	chrom_17	9146	79650687	-	79650708		79650697
300	chrom_17	30833	73128109	-	73128182		73128169
300	chrom_17	79170	46035453	-	46035536		46035529
300	chrom_17	79170	46035453	-	46035537		46035529
300	chrom_17	79170	46035454	-	46035537		46035529
300	chrom_17	79170	46035481	-	46035537		46035529
300	chrom_17	283987	72969115	-	72969161		72969150
300	chrom_17	283987	72969115	-	72969177		72969150
300	chrom_17	283987	72969115	-	72969187		72969150
300	chrom_19	1158	45826442	-	45826499		45826451
300	chrom_19	5143	18359236	-	18359308		18359288
300	chrom_19	7137	55669303	-	55669335		55669306
300	chrom_19	7137	55669303	-	55669342		55669306
300	chrom_19	7137	55669303	-	55669352		55669306
300	chrom_19	7137	55669303	-	55669363		55669306
300	chrom_19	26291	49259088	-	49259131		49259123
300	chrom_19	26291	49259088	-	49259132		49259123
300	chrom_19	26291	49259088	-	49259136		49259123
300	chrom_19	26291	49259088	-	49259143		49259123
300	chrom_19	26291	49259089	-	49259143		49259123
300	chrom_19	26291	49259090	-	49259143		49259123
300	chrom_19	26291	49259095	-	49259143		49259123
300	chrom_19	26291	49259096	-	49259143		49259123
300	chrom_19	26291	49259111	-	49259143		49259123
300	chrom_19	26291	49259120	-	49259143		49259123
300	chrom_19	84467	8212587	-	8212625		8212616
300	chrom_19	84467	8212587	-	8212636		8212616
300	chrom_19	84467	8212587	-	8212640		8212616
300	chrom_19	84467	8212587	-	8212641		8212616
300	chrom_19	84467	8212587	-	8212649		8212616
300	chrom_19	84467	8212595	-	8212658		8212616
300	chrom_19	84467	8212595	-	8212659		8212616
300	chrom_19	84467	8212595	-	8212668		8212616
300	chrom_19	84467	8212595	-	8212669		8212616
300	chrom_19	93099	36004787	-	36004808		36004787
300	chrom_19	93099	36004787	-	36004809		36004787
300	chrom_19	94027	49559200	-	49559234		49559224
300	chrom_19	94027	49559200	-	49559235		49559224
300	chrom_20	1469	23731776	-	23731834		23731806
300	chrom_20	1469	23731776	-	23731849		23731806
300	chrom_20	1469	23731777	-	23731849		23731806
300	chrom_20	1469	23731802	-	23731849		23731806
300	chrom_x_23	4129	43741938	-	43741990		43741946
300	chrom_x_23	4129	43741938	-	43741997		43741946
400	chrom_01	257	110613651	-	110613718		110613715
400	chrom_01	824	223888927	-	223888981		223888975
400	chrom_01	824	223888927	-	223888985		223888975
400	chrom_01	824	223888943	-	223888985		223888975
400	chrom_01	824	223888944	-	223888985		223888975
400	chrom_01	4146	31196782	-	31196813		31196785
400	chrom_01	4146	31196782	-	31196819		31196785
400	chrom_01	4146	31196782	-	31196830		31196785
400	chrom_01	4146	31196782	-	31196831		31196785
400	chrom_01	4146	31196782	-	31196832		31196785
400	chrom_01	4921	162601902	-	162601924		162601913
400	chrom_01	4921	162601902	-	162601925		162601913
400	chrom_01	4921	162601903	-	162601925		162601913
400	chrom_01	5778	202131075	-	202131113		202131101
400	chrom_01	7044	226129397	-	226129452		226129438
400	chrom_01	7044	226129397	-	226129456		226129438
400	chrom_01	7044	226129397	-	226129457		226129438
400	chrom_01	7044	226129397	-	226129458		226129438
400	chrom_01	7044	226129397	-	226129459		226129438
400	chrom_01	11000	153747413	-	153747460		153747433
400	chrom_01	11000	153747413	-	153747461		153747433
400	chrom_01	11000	153747414	-	153747461		153747433
400	chrom_01	26027	55013407	-	55013461		55013458
400	chrom_01	126868	116653976	-	116654031		116654005
400	chrom_01	164127	223566348	-	223566382		223566365
400	chrom_01	164127	223566361	-	223566382		223566365
400	chrom_01	164127	223566362	-	223566382		223566365
400	chrom_03	2199	13590226	-	13590265		13590263
400	chrom_03	3700	52865026	-	52865085		52865076	52865075	52865067
400	chrom_03	3700	52865026	-	52865086		52865076	52865075	52865067
400	chrom_03	3700	52865026	-	52865087		52865076	52865075	52865067
400	chrom_03	3700	52865027	-	52865087		52865076	52865075	52865067
400	chrom_03	3700	52865028	-	52865087		52865076	52865075	52865067
400	chrom_03	3700	52865036	-	52865087		52865076	52865075	52865067
400	chrom_03	4241	196757038	-	196757086		196757044
400	chrom_03	7869	50304645	-	50304710		50304653
400	chrom_03	7869	50304646	-	50304710		50304653
400	chrom_03	100526760	52008662	-	52008719		52008683
400	chrom_03	100526760	52008662	-	52008738		52008683
400	chrom_05	5159	149535742	-	149535780		149535754
400	chrom_05	5159	149535742	-	149535781		149535754
400	chrom_05	5159	149535742	-	149535795		149535754
400	chrom_05	23548	40756399	-	40756434		40756413
400	chrom_05	134549	132166907	-	132166936		132166933
400	chrom_05	134549	132166907	-	132166937		132166933
400	chrom_06	135152	71667121	-	71667183		71667154
400	chrom_07	2006	73442036	-	73442096		73442041
400	chrom_07	8468	72741800	-	72741836		72741831
400	chrom_07	8468	72741800	-	72741842		72741831
400	chrom_07	8468	72741800	-	72741843		72741831
400	chrom_07	8468	72741801	-	72741843		72741831
400	chrom_07	8468	72741811	-	72741843		72741831
400	chrom_07	9603	26191487	-	26191536		26191512	26191490
400	chrom_07	11033	994594	-	994642		994616
400	chrom_07	11033	994594	-	994643		994616
400	chrom_07	11033	994594	-	994644		994616
400	chrom_07	11033	994595	-	994644		994616
400	chrom_07	11033	994596	-	994644		994616
400	chrom_07	11033	994597	-	994644		994616
400	chrom_07	55503	142583802	-	142583849		142583837
400	chrom_08	1135	27337149	-	27337187		27337153
400	chrom_08	1135	27337149	-	27337188		27337153
400	chrom_08	1135	27337149	-	27337192		27337153
400	chrom_08	1135	27337149	-	27337193		27337153
400	chrom_08	1135	27337149	-	27337194		27337153
400	chrom_08	1135	27337149	-	27337195		27337153
400	chrom_08	1135	27337149	-	27337202		27337153
400	chrom_08	8928	145702020	-	145702079		145702041
400	chrom_09	2040	124132897	-	124132947		124132909	124132908
400	chrom_09	2040	124132909	-	124132973		124132958	124132909
400	chrom_09	7270	135282540	-	135282599		135282546
400	chrom_09	158067	135754512	-	135754547		135754531
400	chrom_09	158067	135754512	-	135754548		135754531
400	chrom_09	286256	139846394	-	139846444		139846439
400	chrom_09	286256	139846394	-	139846465		139846439
400	chrom_09	286256	139846394	-	139846466		139846439
400	chrom_09	286256	139846415	-	139846466		139846439
400	chrom_10	221044	13276655	-	13276693		13276660
400	chrom_10	221044	13276655	-	13276697		13276660
400	chrom_10	221044	13276655	-	13276698		13276660
400	chrom_10	221044	13276655	-	13276699		13276660
400	chrom_10	221044	13276655	-	13276724		13276660
400	chrom_10	221044	13276655	-	13276725		13276660
400	chrom_10	221044	13276655	-	13276726		13276660
400	chrom_11	4583	1074502	-	1074540		1074537
400	chrom_11	4583	1074503	-	1074540		1074537
400	chrom_11	5138	72385808	-	72385861		72385856
400	chrom_11	5138	72385822	-	72385879		72385856
400	chrom_11	5138	72385822	-	72385889		72385856
400	chrom_11	5138	72385822	-	72385890		72385856
400	chrom_11	5138	72385846	-	72385895		72385856
400	chrom_11	5138	72385846	-	72385896		72385856
400	chrom_11	53841	625380	-	625411		625383
400	chrom_11	64787	705746	-	705787		705751
400	chrom_11	64787	705746	-	705808		705751
400	chrom_11	64787	705746	-	705809		705751
400	chrom_11	64787	705746	-	705810		705751
400	chrom_12	94	52300809	-	52300890		52300883
400	chrom_12	94	52300810	-	52300890		52300883
400	chrom_12	94	52300811	-	52300890		52300883
400	chrom_12	94	52300820	-	52300890		52300883
400	chrom_12	94	52300834	-	52300899		52300883
400	chrom_12	94	52300835	-	52300899		52300883
400	chrom_12	94	52300840	-	52300899		52300883
400	chrom_12	94	52300847	-	52300899		52300883
400	chrom_12	94	52300848	-	52300899		52300883
400	chrom_12	6927	121416179	-	121416246		121416225
400	chrom_12	6927	121416180	-	121416246		121416225
400	chrom_12	6927	121416195	-	121416246		121416225
400	chrom_12	6927	121416196	-	121416246		121416225
400	chrom_12	6927	121416197	-	121416246		121416225
400	chrom_12	6927	121416201	-	121416246		121416225
400	chrom_12	6927	121416205	-	121416246		121416225
400	chrom_12	6927	121416206	-	121416246		121416225
400	chrom_12	6927	121416213	-	121416246		121416225
400	chrom_12	83758	7281777	-	7281815		7281784
400	chrom_14	145376	65016262	-	65016307		65016279
400	chrom_14	145376	65016262	-	65016316		65016279
400	chrom_14	145376	65016262	-	65016317		65016279
400	chrom_15	4016	74218401	-	74218434		74218418
400	chrom_15	4828	85202123	-	85202179		85202158
400	chrom_15	5330	40600485	-	40600515		40600493
400	chrom_15	5330	40600485	-	40600516		40600493
400	chrom_15	5330	40600485	-	40600522		40600493
400	chrom_16	23563	75569380	-	75569454		75569442
400	chrom_16	23563	75569404	-	75569466		75569442
400	chrom_16	23563	75569404	-	75569467		75569467	75569442
400	chrom_16	339145	85146429	-	85146484		85146432
400	chrom_16	339145	85146429	-	85146494		85146432
400	chrom_16	339145	85146429	-	85146498		85146432
400	chrom_16	339145	85146429	-	85146499		85146432
400	chrom_17	218	19652053	-	19652090		19652056
400	chrom_17	218	19652053	-	19652091		19652056
400	chrom_17	218	19652053	-	19652113		19652056
400	chrom_17	218	19652054	-	19652113		19652056
400	chrom_17	1801	1933055	-	1933100		1933062
400	chrom_17	1801	1933055	-	1933120		1933062
400	chrom_17	22861	5488139	-	5488180		5488163
400	chrom_17	22861	5488139	-	5488196		5488163
400	chrom_17	22861	5488139	-	5488202		5488163
400	chrom_17	22861	5488143	-	5488202		5488163
400	chrom_17	22861	5488144	-	5488202		5488163
400	chrom_17	22861	5488163	-	5488202		5488163
400	chrom_17	284013	4690067	-	4690112		4690092
400	chrom_17	284013	4690067	-	4690117		4690092
400	chrom_17	284013	4690067	-	4690118		4690092
400	chrom_17	284186	79304782	-	79304827		79304801
400	chrom_17	284186	79304782	-	79304828		79304801
400	chrom_17	284186	79304782	-	79304829		79304801
400	chrom_17	284186	79304782	-	79304841		79304801
400	chrom_17	284186	79304793	-	79304841		79304801
400	chrom_19	268	2248739	-	2248784		2248766	2248744
400	chrom_19	268	2248748	-	2248784		2248766
400	chrom_19	268	2248749	-	2248784		2248766
400	chrom_19	1158	45826536	-	45826557		45826551
400	chrom_19	3270	49659004	-	49659048		49659022
400	chrom_19	3270	49659004	-	49659049		49659022
400	chrom_19	4909	49567433	-	49567506		49567506
400	chrom_19	4909	49567433	-	49567510		49567506
400	chrom_19	4909	49567448	-	49567510		49567506
400	chrom_19	5143	18359364	-	18359410		18359369
400	chrom_19	7171	16177972	-	16178006		16177989
400	chrom_19	7171	16177972	-	16178013		16177989
400	chrom_19	7171	16177973	-	16178013		16177989
400	chrom_19	8612	291777	-	291798		291798
400	chrom_19	11045	36157357	-	36157395		36157386
400	chrom_19	11045	36157357	-	36157407		36157386
400	chrom_19	11045	36157357	-	36157411		36157386
400	chrom_19	11045	36157357	-	36157412		36157386
400	chrom_19	11045	36157375	-	36157412		36157386
400	chrom_19	11045	36157376	-	36157412		36157386
400	chrom_19	11045	36157382	-	36157412		36157386
400	chrom_19	43849	51538454	-	51538497		51538487
400	chrom_19	43849	51538454	-	51538498		51538487
400	chrom_19	43849	51538459	-	51538498		51538487
400	chrom_19	43849	51538460	-	51538498		51538487
400	chrom_19	54831	12863034	-	12863088		12863085
400	chrom_19	54831	12863034	-	12863095		12863085
400	chrom_19	54831	12863035	-	12863095		12863085
400	chrom_19	54831	12863049	-	12863104		12863085
400	chrom_19	54831	12863050	-	12863104		12863085
400	chrom_19	54831	12863072	-	12863104		12863085
400	chrom_19	54831	12863079	-	12863104		12863085
400	chrom_19	54831	12863080	-	12863104		12863085
400	chrom_19	84671	53662642	-	53662683		53662665
400	chrom_19	84671	53662642	-	53662684		53662665
400	chrom_19	84671	53662642	-	53662697		53662665
400	chrom_19	84671	53662642	-	53662704		53662665
400	chrom_20	2686	33460974	-	33461012		33460995
400	chrom_20	2686	33460974	-	33461013		33460995
400	chrom_20	2686	33460974	-	33461031		33460995
400	chrom_20	2686	33460974	-	33461032		33460995
400	chrom_20	2686	33460974	-	33461047		33460995
400	chrom_20	2686	33460974	-	33461048		33460995
400	chrom_20	2686	33460974	-	33461054		33460995
400	chrom_20	2686	33460974	-	33461055		33460995
400	chrom_20	2686	33460975	-	33461055		33460995
400	chrom_20	8839	43343487	-	43343552		43343491
400	chrom_20	63939	58508420	-	58508486		58508455
400	chrom_20	63939	58508426	-	58508486		58508455
400	chrom_20	63939	58508432	-	58508486		58508455
400	chrom_20	63939	58508448	-	58508486		58508455
400	chrom_20	63939	58508449	-	58508486		58508455
400	chrom_20	79444	61866892	-	61866943		61866908	61866903
400	chrom_20	79444	61866892	-	61866965		61866961	61866960	61866944	61866908	61866903
400	chrom_20	79444	61866892	-	61866966		61866961	61866960	61866944	61866908	61866903
400	chrom_20	79444	61866912	-	61866966		61866961	61866960	61866944
400	chrom_21	3689	46349056	-	46349093		46349089
400	chrom_21	3689	46349056	-	46349104		46349089
400	chrom_21	3689	46349057	-	46349104		46349089
400	chrom_21	3689	46349063	-	46349104		46349089
400	chrom_21	3689	46349064	-	46349104		46349089
400	chrom_21	3689	46349074	-	46349104		46349089
400	chrom_22	1727	43045728	-	43045776		43045736
400	chrom_22	6663	38380894	-	38380938		38380922
400	chrom_22	10738	32750479	-	32750546		32750526
400	chrom_22	10738	32750489	-	32750546		32750526
400	chrom_22	10738	32750490	-	32750546		32750526
400	chrom_22	10738	32750491	-	32750546		32750526
400	chrom_22	10738	32750496	-	32750570		32750526
400	chrom_x_23	10134	152990503	-	152990538		152990506
400	chrom_x_23	10134	152990503	-	152990554		152990506
400	chrom_x_23	10134	152990503	-	152990555		152990506
400	chrom_x_23	10134	152990503	-	152990565		152990506
400	chrom_x_23	10134	152990503	-	152990566		152990506
400	chrom_x_23	60506	41306340	-	41306380		41306365
400	chrom_x_23	60506	41306340	-	41306401		41306365
400	chrom_x_23	60506	41306340	-	41306402		41306365
400	chrom_x_23	60506	41306341	-	41306402		41306365
400	chrom_x_23	60506	41306346	-	41306402		41306365
400	chrom_x_23	60506	41306347	-	41306402		41306365
400	chrom_x_23	60506	41306352	-	41306402		41306365
400	chrom_x_23	60506	41306353	-	41306402		41306365
400	chrom_x_23	60506	41306359	-	41306402		41306365
400	chrom_x_23	60506	41306365	-	41306402		41306365
500	chrom_01	8764	2487313	-	2487390		2487387
500	chrom_01	8764	2487314	-	2487390		2487387
500	chrom_01	8764	2487319	-	2487390		2487387
500	chrom_01	8764	2487331	-	2487390		2487387
500	chrom_01	8764	2487332	-	2487390		2487387
500	chrom_01	8764	2487339	-	2487390		2487387
500	chrom_01	8764	2487354	-	2487390		2487387
500	chrom_01	8764	2487355	-	2487390		2487387
500	chrom_01	8764	2487359	-	2487390		2487387
500	chrom_01	8764	2487360	-	2487390		2487387
500	chrom_01	8764	2487366	-	2487390		2487387
500	chrom_01	8784	1142521	-	1142579		1142572
500	chrom_01	26097	153605987	-	153606050		153606020
500	chrom_01	26097	153605988	-	153606050		153606020
500	chrom_01	55194	36790211	-	36790253		36790253
500	chrom_01	55229	2458452	-	2458511		2458507
500	chrom_01	83715	6484356	-	6484411		6484356
500	chrom_01	199964	55446006	-	55446057		55446055
500	chrom_01	388611	27710226	-	27710276		27710271
500	chrom_01	388611	27710226	-	27710286		27710271
500	chrom_01	388611	27710226	-	27710287		27710271
500	chrom_01	388611	27710226	-	27710292		27710271
500	chrom_01	388611	27710226	-	27710303		27710271
500	chrom_02	3233	177015642	-	177015706		177015703
500	chrom_02	3233	177015648	-	177015706		177015703
500	chrom_02	3233	177015657	-	177015712		177015703
500	chrom_02	3233	177015678	-	177015712		177015703
500	chrom_02	10316	232395608	-	232395657		232395649
500	chrom_02	10316	232395615	-	232395675		232395661	232395649
500	chrom_03	2912	51740647	-	51740677		51740650
500	chrom_03	2912	51740647	-	51740678		51740650
500	chrom_03	2912	51740647	-	51740679		51740650
500	chrom_03	8607	127843077	-	127843128		127843113
500	chrom_03	8607	127843077	-	127843129		127843113
500	chrom_03	64393	178790089	-	178790126		178790117
500	chrom_03	64393	178790089	-	178790130		178790117
500	chrom_03	64393	178790089	-	178790146		178790117
500	chrom_03	64393	178790089	-	178790150		178790117
500	chrom_03	64393	178790089	-	178790151		178790117
500	chrom_06	2289	35696768	-	35696838		35696824
500	chrom_06	2289	35696779	-	35696838		35696824
500	chrom_06	9820	43022086	-	43022132		43022109	43022101
500	chrom_06	10981	146864368	-	146864424		146864407	146864389
500	chrom_07	7036	100239594	-	100239660		100239633
500	chrom_07	113763	150026458	-	150026499		150026480	150026472
500	chrom_08	2039	21910603	-	21910652		21910608
500	chrom_08	55872	27695806	-	27695832		27695817	27695816
500	chrom_08	55872	27695806	-	27695833		27695817	27695816
500	chrom_08	55872	27695806	-	27695847		27695817	27695816
500	chrom_09	203	130640428	-	130640469		130640444	130640443
500	chrom_09	203	130640428	-	130640470		130640444	130640443
500	chrom_09	203	130640428	-	130640485		130640444	130640443
500	chrom_09	2040	124132991	-	124133058		124133021
500	chrom_09	2040	124132992	-	124133058		124133021
500	chrom_09	25853	34127180	-	34127242		34127227
500	chrom_09	25853	34127180	-	34127249		34127227
500	chrom_09	25853	34127198	-	34127264		34127227
500	chrom_09	29989	136085089	-	136085119		136085096
500	chrom_11	161	925336	-	925391		925384
500	chrom_11	161	925337	-	925391		925384
500	chrom_11	161	925351	-	925391		925384
500	chrom_11	161	925352	-	925391		925384
500	chrom_11	161	925363	-	925391		925384
500	chrom_11	161	925373	-	925391		925384
500	chrom_11	745	61519688	-	61519719		61519707
500	chrom_11	745	61519688	-	61519720		61519707
500	chrom_11	745	61519689	-	61519720		61519707
500	chrom_11	1128	62689427	-	62689500		62689466	62689447	62689442	62689441
500	chrom_11	1128	62689455	-	62689508		62689466
500	chrom_11	2249	69590586	-	69590635		69590622
500	chrom_11	2249	69590586	-	69590641		69590622
500	chrom_11	2249	69590594	-	69590664		69590622
500	chrom_11	2249	69590594	-	69590668		69590622
500	chrom_11	4013	123985620	-	123985679		123985651
500	chrom_11	8525	46353997	-	46354046		46354006
500	chrom_11	54972	60691422	-	60691476		60691460
500	chrom_11	171389	278081	-	278149		278131
500	chrom_11	171389	278082	-	278149		278131
500	chrom_11	171389	278087	-	278149		278131
500	chrom_11	171389	278097	-	278157		278131
500	chrom_11	171389	278113	-	278157		278131
500	chrom_12	949	125348972	-	125349019		125348988
500	chrom_12	8435	53496788	-	53496864		53496842
500	chrom_12	8435	53496788	-	53496865		53496842
500	chrom_12	84766	3862771	-	3862830		3862811
500	chrom_12	84766	3862771	-	3862835		3862811
500	chrom_12	84766	3862797	-	3862835		3862811
500	chrom_14	6035	21271446	-	21271488		21271485	21271473
500	chrom_14	6035	21271446	-	21271489		21271485	21271473
500	chrom_14	6035	21271446	-	21271494		21271485	21271473
500	chrom_14	6035	21271446	-	21271495		21271485	21271473
500	chrom_14	6035	21271446	-	21271496		21271485	21271473
500	chrom_14	6035	21271446	-	21271497		21271485	21271473
500	chrom_14	6035	21271473	-	21271497		21271485	21271473
500	chrom_14	64093	70345618	-	70345674		70345666	70345655
500	chrom_14	64093	70345624	-	70345687		70345666	70345655
500	chrom_14	64093	70345625	-	70345687		70345666	70345655
500	chrom_14	64093	70345643	-	70345687		70345666	70345655
500	chrom_14	115708	103995028	-	103995088		103995085
500	chrom_14	115708	103995042	-	103995088		103995085
500	chrom_14	161145	67982446	-	67982504		67982490
500	chrom_15	4828	85202237	-	85202288		85202285
500	chrom_15	11057	89630906	-	89630946		89630922
500	chrom_15	25989	75135982	-	75136035		75136005
500	chrom_15	25989	75135982	-	75136036		75136036	75136005
500	chrom_15	25989	75135982	-	75136044		75136036	75136005
500	chrom_15	117155	43941500	-	43941533		43941530
500	chrom_15	117155	43941500	-	43941534		43941530
500	chrom_15	117155	43941500	-	43941535		43941530
500	chrom_15	145748	100274034	-	100274101		100274096	100274095
500	chrom_15	145748	100274056	-	100274116		100274096	100274095
500	chrom_15	145748	100274056	-	100274126		100274096	100274095
500	chrom_16	8786	326320	-	326368		326327
500	chrom_16	8786	326320	-	326383		326327
500	chrom_16	8786	326321	-	326383		326327
500	chrom_16	10573	421012	-	421052		421049
500	chrom_16	10573	420994	-	421049		421049
500	chrom_16	23563	75569520	-	75569548		75569527
500	chrom_17	136	15847734	-	15847778		15847739
500	chrom_17	9526	7486467	-	7486551		7486490	7486481	7486469
500	chrom_17	51003	6555364	-	6555438		6555418
500	chrom_17	51003	6555384	-	6555438		6555418
500	chrom_17	79170	46035656	-	46035714		46035677	46035676	46035664
500	chrom_17	79170	46035656	-	46035718		46035677	46035676	46035664
500	chrom_17	79170	46035656	-	46035719		46035677	46035676	46035664
500	chrom_17	79170	46035674	-	46035719		46035677	46035676
500	chrom_17	84152	37782689	-	37782754		37782732
500	chrom_17	84152	37782690	-	37782754		37782732
500	chrom_17	84152	37782691	-	37782754		37782732
500	chrom_17	84152	37782692	-	37782754		37782732
500	chrom_17	84152	37782705	-	37782754		37782732
500	chrom_17	146712	81010089	-	81010130		81010106
500	chrom_17	146712	81010089	-	81010156		81010106
500	chrom_19	2523	49259088	-	49259131		49259123
500	chrom_19	2523	49259088	-	49259132		49259123
500	chrom_19	2523	49259088	-	49259136		49259123
500	chrom_19	2523	49259088	-	49259143		49259123
500	chrom_19	2523	49259088	-	49259144		49259123
500	chrom_19	6253	46000734	-	46000780		46000742
500	chrom_19	6253	46000734	-	46000801		46000742
500	chrom_19	6253	46000734	-	46000805		46000742
500	chrom_19	6253	46000734	-	46000806		46000742
500	chrom_19	6689	50921718	-	50921779		50921762
500	chrom_19	6689	50921718	-	50921783		50921762
500	chrom_19	6689	50921719	-	50921783		50921762
500	chrom_19	6689	50921720	-	50921783		50921762
500	chrom_19	6689	50921721	-	50921783		50921762
500	chrom_19	6689	50921731	-	50921783		50921762
500	chrom_19	6689	50921742	-	50921783		50921762
500	chrom_19	6689	50921743	-	50921783		50921762
500	chrom_19	9454	19052467	-	19052508		19052496
500	chrom_19	9454	19052467	-	19052526		19052496
500	chrom_19	9454	19052467	-	19052527		19052496
500	chrom_19	9454	19052477	-	19052531		19052496
500	chrom_19	9454	19052477	-	19052532		19052496
500	chrom_19	9454	19052477	-	19052533		19052496
500	chrom_19	9454	19052477	-	19052540		19052496
500	chrom_19	50944	51220659	-	51220679		51220663
500	chrom_19	50944	51220659	-	51220680		51220663
500	chrom_19	51477	18549530	-	18549596		18549585
500	chrom_19	51477	18549530	-	18549601		18549585
500	chrom_19	54958	47552316	-	47552379		47552376
500	chrom_19	54958	47552316	-	47552380		47552376
500	chrom_19	91663	54369165	-	54369194		54369168
500	chrom_19	148170	54984831	-	54984862		54984856
500	chrom_19	148170	54984831	-	54984863		54984856
500	chrom_19	148170	54984831	-	54984864		54984856
500	chrom_19	284361	50979258	-	50979314		50979275
500	chrom_19	284361	50979258	-	50979327		50979275
500	chrom_19	284361	50979258	-	50979328		50979275
500	chrom_19	284361	50979272	-	50979328		50979275
500	chrom_20	1434	47662291	-	47662344		47662311
500	chrom_20	1434	47662305	-	47662367		47662311
500	chrom_20	1522	57582715	-	57582761		57582735
500	chrom_20	1522	57582715	-	57582769		57582735
500	chrom_20	1522	57582715	-	57582775		57582735
500	chrom_20	1522	57582730	-	57582794		57582735
500	chrom_20	6725	62179261	-	62179302		62179292
500	chrom_20	8785	43937397	-	43937458		43937449
500	chrom_20	8785	43937397	-	43937462		43937449
500	chrom_20	51012	57618315	-	57618370		57618318
500	chrom_20	57158	42816619	-	42816662		42816655	42816654
500	chrom_20	57158	42816619	-	42816671		42816655	42816654
500	chrom_20	57158	42816619	-	42816690		42816655	42816654
500	chrom_20	57158	42816619	-	42816691		42816655	42816654
500	chrom_20	57158	42816620	-	42816691		42816655	42816654
500	chrom_20	57158	42816637	-	42816691		42816655	42816654
500	chrom_20	60598	43374006	-	43374072		43374046	43374026
500	chrom_20	60598	43374006	-	43374080		43374046	43374026
500	chrom_20	60598	43374006	-	43374084		43374046	43374026
500	chrom_20	60598	43374022	-	43374084		43374046	43374026
500	chrom_20	60598	43374030	-	43374084		43374046
500	chrom_20	60598	43374038	-	43374084		43374046
500	chrom_20	60598	43374042	-	43374084		43374046
500	chrom_20	84619	62338299	-	62338343		62338339	62338316	62338315
500	chrom_20	84619	62338300	-	62338343		62338339	62338316	62338315
500	chrom_20	84619	62338301	-	62338343		62338339	62338316	62338315
500	chrom_20	116835	3712829	-	3712903		3712877
500	chrom_20	116835	3712829	-	3712904		3712877
500	chrom_20	116835	3712835	-	3712909		3712877
500	chrom_20	116835	3712846	-	3712909		3712877
500	chrom_20	116835	3712847	-	3712909		3712877
500	chrom_20	116835	3712855	-	3712909		3712877
500	chrom_20	116835	3712856	-	3712909		3712877
500	chrom_20	116835	3712860	-	3712909		3712877
500	chrom_20	116835	3712871	-	3712909		3712877
500	chrom_20	140701	62492066	-	62492110		62492074
500	chrom_21	29947	45682508	-	45682572		45682569
500	chrom_21	29947	45682508	-	45682573		45682569
500	chrom_21	29947	45682508	-	45682580		45682569
500	chrom_21	29947	45682508	-	45682586		45682569
500	chrom_21	29947	45682513	-	45682586		45682569
500	chrom_21	29947	45682526	-	45682596		45682569
500	chrom_21	29947	45682526	-	45682597		45682569
500	chrom_22	3956	38071113	-	38071137		38071113
500	chrom_22	6753	37608799	-	37608849		37608846
600	chrom_01	249	21835266	-	21835316		21835308
600	chrom_01	249	21835267	-	21835316		21835308
600	chrom_01	477	160084927	-	160084994		160084965	160084955
600	chrom_01	6884	109619125	-	109619179		109619179
600	chrom_01	8804	167523629	-	167523656		167523651
600	chrom_01	27237	3370574	-	3370607		3370577
600	chrom_01	64129	32041497	-	32041560		32041508
600	chrom_01	79830	35544394	-	35544445		35544401
600	chrom_01	83667	28585371	-	28585398		28585395
600	chrom_01	126767	12775527	-	12775611		12775608
600	chrom_01	126767	12775528	-	12775611		12775608
600	chrom_01	126767	12775529	-	12775611		12775608
600	chrom_01	126767	12775543	-	12775611		12775608
600	chrom_01	126767	12775544	-	12775611		12775608
600	chrom_01	126767	12775545	-	12775611		12775608
600	chrom_01	126767	12775546	-	12775611		12775608
600	chrom_01	126767	12775547	-	12775611		12775608
600	chrom_01	126767	12775556	-	12775611		12775608
600	chrom_01	126767	12775560	-	12775611		12775608
600	chrom_01	126767	12775561	-	12775611		12775608
600	chrom_01	126767	12775562	-	12775611		12775608
600	chrom_01	126767	12775567	-	12775611		12775608
600	chrom_01	126767	12775568	-	12775611		12775608
600	chrom_01	126767	12775576	-	12775611		12775608
600	chrom_01	126767	12775577	-	12775611		12775608
600	chrom_01	140576	153586060	-	153586090		153586074
600	chrom_01	199964	55445901	-	55445922		55445915
600	chrom_02	1058	27008322	-	27008368		27008363
600	chrom_02	1058	27008322	-	27008375		27008363
600	chrom_02	1058	27008322	-	27008376		27008363
600	chrom_02	1058	27008327	-	27008376		27008363
600	chrom_02	1058	27008347	-	27008376		27008363
600	chrom_02	1058	27008348	-	27008376		27008363
600	chrom_02	10058	220084248	-	220084302		220084282
600	chrom_02	10058	220084248	-	220084303		220084282
600	chrom_02	10058	220084248	-	220084304		220084282
600	chrom_02	22925	160919631	-	160919670		160919643
600	chrom_02	22925	160919631	-	160919691		160919643
600	chrom_02	22925	160919631	-	160919696		160919643
600	chrom_02	22925	160919632	-	160919696		160919643
600	chrom_02	22925	160919633	-	160919696		160919643
600	chrom_02	22925	160919639	-	160919696		160919643
600	chrom_02	22925	160919640	-	160919696		160919643
600	chrom_02	150678	241076266	-	241076325		241076313
600	chrom_02	150678	241076288	-	241076325		241076313
600	chrom_04	118429	80994979	-	80995021		80995005
600	chrom_05	8974	131564097	-	131564154		131564139
600	chrom_05	80758	176873204	-	176873271		176873208
600	chrom_05	80758	176873205	-	176873271		176873208
600	chrom_05	202333	78985070	-	78985135		78985112
600	chrom_05	255426	179636639	-	179636678		179636668
600	chrom_07	3663	128577416	-	128577476		128577433	128577430
600	chrom_07	3663	128577416	-	128577492		128577433	128577430
600	chrom_07	24146	100882611	-	100882640		100882624
600	chrom_07	24146	100882611	-	100882664		100882624
600	chrom_07	24146	100882611	-	100882690		100882624
600	chrom_07	24146	100882611	-	100882691		100882624
600	chrom_07	24146	100882621	-	100882691		100882624
600	chrom_07	51666	95114672	-	95114703		95114686
600	chrom_07	51666	95114672	-	95114708		95114686
600	chrom_07	51666	95114677	-	95114708		95114686
600	chrom_07	51666	95114678	-	95114708		95114686
600	chrom_07	64951	43909693	-	43909738		43909722	43909704	43909693
600	chrom_08	84197	42948082	-	42948128		42948097
600	chrom_08	84197	42948082	-	42948149		42948097
600	chrom_08	84197	42948094	-	42948149		42948097
600	chrom_09	549	94124707	-	94124737		94124723
600	chrom_09	5711	123605815	-	123605868		123605837
600	chrom_09	26086	139221347	-	139221397		139221347
600	chrom_09	29952	140009697	-	140009720		140009706
600	chrom_09	29952	140009697	-	140009738		140009706
600	chrom_09	29952	140009702	-	140009738		140009706
600	chrom_09	83856	108209785	-	108209808		108209785
600	chrom_11	156	67033327	-	67033388		67033358
600	chrom_11	156	67033328	-	67033388		67033358
600	chrom_11	977	832370	-	832426		832392
600	chrom_11	977	832381	-	832426		832392
600	chrom_11	977	832386	-	832426		832392
600	chrom_11	8665	8008324	-	8008361		8008355
600	chrom_11	9610	66104546	-	66104594		66104582
600	chrom_11	11187	393646	-	393713		393713
600	chrom_11	11187	393655	-	393713		393713
600	chrom_11	11187	393669	-	393713		393713
600	chrom_11	51083	68451389	-	68451438		68451428
600	chrom_11	79671	119038866	-	119038908		119038896
600	chrom_11	79671	119038866	-	119038933		119038896
600	chrom_11	79671	119038873	-	119038933		119038896
600	chrom_12	4598	110010907	-	110010943		110010943
600	chrom_12	4598	110010916	-	110010943		110010943
600	chrom_12	7132	6451813	-	6451860		6451822
600	chrom_12	7132	6451813	-	6451861		6451822
600	chrom_12	79923	7941398	-	7941446		7941435
600	chrom_12	79923	7941399	-	7941446		7941435
600	chrom_12	79923	7941400	-	7941446		7941435
600	chrom_12	79923	7941404	-	7941446		7941435
600	chrom_12	79923	7941405	-	7941446		7941435
600	chrom_13	121793	111972427	-	111972499		111972488
600	chrom_13	121793	111972428	-	111972499		111972488
600	chrom_13	121793	111972429	-	111972499		111972488
600	chrom_13	121793	111972430	-	111972499		111972488
600	chrom_13	121793	111972449	-	111972499		111972488
600	chrom_13	121793	111972459	-	111972499		111972488
600	chrom_13	121793	111972460	-	111972499		111972488
600	chrom_15	2923	44038002	-	44038064		44038013
600	chrom_15	2923	44038007	-	44038088		44038013
600	chrom_15	2923	44038008	-	44038088		44038013
600	chrom_15	4351	75181857	-	75181892		75181874
600	chrom_15	4351	75181861	-	75181892		75181874
600	chrom_15	4351	75181862	-	75181892		75181874
600	chrom_15	140691	45027960	-	45028027		45028022
600	chrom_15	140691	45027976	-	45028040		45028022
600	chrom_15	140691	45027977	-	45028040		45028022
600	chrom_15	140691	45027984	-	45028040		45028022
600	chrom_15	140691	45027985	-	45028040		45028022
600	chrom_15	140691	45027986	-	45028040		45028022
600	chrom_15	140691	45027995	-	45028058		45028022
600	chrom_16	8786	326429	-	326464		326455
600	chrom_16	64714	332519	-	332576		332530
600	chrom_16	64714	332520	-	332576		332530
600	chrom_16	117166	680439	-	680494		680469
600	chrom_16	117166	680444	-	680494		680469
600	chrom_16	117166	680445	-	680494		680469
600	chrom_16	117166	680453	-	680494		680469
600	chrom_17	136	15847633	-	15847709		15847700
600	chrom_17	136	15847652	-	15847709		15847700
600	chrom_17	136	15847661	-	15847709		15847700
600	chrom_17	136	15847669	-	15847709		15847700
600	chrom_17	4356	41911048	-	41911117		41911053
600	chrom_17	4356	41911048	-	41911118		41911053
600	chrom_17	4356	41911049	-	41911118		41911053
600	chrom_17	10266	40912630	-	40912693		40912661
600	chrom_17	10266	40912631	-	40912693		40912661
600	chrom_17	10266	40912638	-	40912693		40912661
600	chrom_17	10266	40912639	-	40912693		40912661
600	chrom_17	10266	40912645	-	40912693		40912661
600	chrom_17	10266	40912646	-	40912693		40912661
600	chrom_17	23265	74100373	-	74100415		74100412
600	chrom_17	23265	74100373	-	74100416		74100412
600	chrom_17	23265	74100374	-	74100416		74100412
600	chrom_17	79651	74498069	-	74498108		74498084	74498083
600	chrom_17	400629	80316547	-	80316600		80316551
600	chrom_19	268	2248525	-	2248598		2248576
600	chrom_19	268	2248526	-	2248598		2248576
600	chrom_19	268	2248527	-	2248598		2248576
600	chrom_19	268	2248531	-	2248598		2248576
600	chrom_19	268	2248532	-	2248598		2248576
600	chrom_19	268	2248533	-	2248598		2248576
600	chrom_19	268	2248555	-	2248598		2248576
600	chrom_19	5064	708367	-	708426		708399
600	chrom_19	5064	708368	-	708426		708399
600	chrom_19	5064	708369	-	708426		708399
600	chrom_19	5589	11545710	-	11545754		11545719
600	chrom_19	5589	11545710	-	11545761		11545719
600	chrom_19	5731	14586694	-	14586752		14586722	14586707
600	chrom_19	5731	14586694	-	14586753		14586722	14586707
600	chrom_19	5731	14586694	-	14586754		14586722	14586707
600	chrom_19	5731	14586694	-	14586759		14586722	14586707
600	chrom_19	5731	14586694	-	14586760		14586722	14586707
600	chrom_19	23640	55792258	-	55792316		55792292	55792291	55792286	55792276
600	chrom_19	23640	55792258	-	55792321		55792292	55792291	55792286	55792276
600	chrom_19	23640	55792259	-	55792321		55792292	55792291	55792286	55792276
600	chrom_19	23640	55792271	-	55792321		55792292	55792291	55792286	55792276
600	chrom_19	55658	663799	-	663830		663799
600	chrom_19	91300	913754	-	913787		913757
600	chrom_19	91300	913754	-	913809		913797	913757
600	chrom_19	91300	913754	-	913810		913797	913757
600	chrom_19	91300	913754	-	913815		913797	913757
600	chrom_19	91300	913754	-	913816		913797	913757
600	chrom_20	1869	32274712	-	32274733		32274726
600	chrom_20	1869	32274712	-	32274740		32274726
600	chrom_20	1869	32274717	-	32274740		32274726
600	chrom_20	9762	3149710	-	3149736		3149728
600	chrom_20	9762	3149710	-	3149737		3149728
600	chrom_20	63910	61583408	-	61583437		61583417
600	chrom_20	63910	61583409	-	61583437		61583417
600	chrom_20	63910	61583413	-	61583437		61583417
600	chrom_20	63910	61583414	-	61583437		61583417
600	chrom_20	140690	56101212	-	56101262		56101217
600	chrom_20	140690	56101212	-	56101263		56101217
600	chrom_20	140690	56101212	-	56101280		56101217
600	chrom_20	140690	56101212	-	56101281		56101217
600	chrom_20	140690	56101212	-	56101282		56101217
600	chrom_20	140690	56101212	-	56101289		56101217
600	chrom_20	140876	49253957	-	49253995		49253977
600	chrom_22	3956	38071017	-	38071066		38071066
600	chrom_22	11135	37955902	-	37955966		37955936
600	chrom_22	11135	37955902	-	37955967		37955936
600	chrom_22	23264	41696967	-	41697039		41697010
600	chrom_22	23264	41696990	-	41697039		41697010
600	chrom_22	23264	41697002	-	41697039		41697010
600	chrom_22	113730	50985897	-	50985941		50985910
600	chrom_22	113730	50985897	-	50985950		50985910
600	chrom_22	113730	50985897	-	50985955		50985910
600	chrom_22	113730	50985901	-	50985955		50985910
600	chrom_x_23	55558	153686077	-	153686118		153686109
600	chrom_x_23	55558	153686077	-	153686119		153686109
700	chrom_01	477	160084827	-	160084863		160084834
700	chrom_01	477	160084831	-	160084863		160084834
700	chrom_01	4720	161168411	-	161168459		161168451
700	chrom_01	4914	156784859	-	156784916		156784870
700	chrom_01	4914	156784860	-	156784916		156784870
700	chrom_01	5051	26325278	-	26325332		26325294
700	chrom_01	5051	26325278	-	26325333		26325294
700	chrom_01	5051	26325278	-	26325334		26325294
700	chrom_01	5051	26325278	-	26325341		26325294
700	chrom_01	10903	149909425	-	149909458		149909434
700	chrom_01	54206	8087000	-	8087042		8087004
700	chrom_01	54206	8087000	-	8087052		8087004
700	chrom_01	54206	8087000	-	8087062		8087004
700	chrom_01	54206	8087000	-	8087070		8087004
700	chrom_01	284695	90460021	-	90460051		90460033
700	chrom_02	1844	96811842	-	96811873		96811867	96811842
700	chrom_02	2744	191744868	-	191744919		191744895
700	chrom_02	2744	191744869	-	191744919		191744895
700	chrom_02	2744	191744870	-	191744919		191744895
700	chrom_02	2744	191744871	-	191744919		191744895
700	chrom_02	2744	191744872	-	191744919		191744895
700	chrom_02	2744	191744876	-	191744919		191744895
700	chrom_02	2744	191744877	-	191744919		191744895
700	chrom_02	3635	233924391	-	233924413		233924394
700	chrom_02	55240	119980720	-	119980762		119980726
700	chrom_02	84173	85581156	-	85581204		85581173
700	chrom_02	84173	85581157	-	85581204		85581173
700	chrom_02	150468	113522876	-	113522919		113522897
700	chrom_02	150468	113522876	-	113522923		113522897
700	chrom_02	150468	113522876	-	113522924		113522897
700	chrom_02	150468	113522876	-	113522925		113522897
700	chrom_02	150468	113522876	-	113522930		113522897
700	chrom_02	150468	113522876	-	113522931		113522897
700	chrom_03	491	10547890	-	10547934		10547892
700	chrom_03	491	10547890	-	10547938		10547892
700	chrom_03	491	10547890	-	10547954		10547892
700	chrom_03	491	10547890	-	10547955		10547892
700	chrom_03	491	10547890	-	10547963		10547892
700	chrom_03	131870	131099872	-	131099913		131099878
700	chrom_03	131870	131099872	-	131099914		131099878
700	chrom_04	7466	6270878	-	6270927		6270883
700	chrom_04	57533	6910489	-	6910543		6910491
700	chrom_05	1627	176901313	-	176901372		176901363
700	chrom_05	4090	135467864	-	135467907		135467867
700	chrom_05	4090	135467865	-	135467907		135467867
700	chrom_05	6550	525150	-	525213		525207
700	chrom_05	6550	525150	-	525214		525207
700	chrom_05	6550	525150	-	525215		525207
700	chrom_05	6550	525151	-	525215		525207
700	chrom_05	6550	525152	-	525215		525207
700	chrom_05	6550	525162	-	525215		525207
700	chrom_05	6550	525163	-	525215		525207
700	chrom_05	10723	1112789	-	1112845		1112836
700	chrom_06	5190	42947616	-	42947650		42947643
700	chrom_06	79865	41169541	-	41169614		41169597
700	chrom_06	79865	41169565	-	41169620		41169597
700	chrom_06	221749	3752879	-	3752904		3752895
700	chrom_06	221749	3752879	-	3752905		3752895
700	chrom_06	221749	3752879	-	3752933		3752895
700	chrom_07	2852	1125751	-	1125823		1125779
700	chrom_07	2852	1125774	-	1125828		1125779
700	chrom_07	3205	27205766	-	27205810		27205784
700	chrom_07	3205	27205766	-	27205820		27205784
700	chrom_07	79778	1499756	-	1499791		1499784
700	chrom_07	79778	1499756	-	1499799		1499784
700	chrom_08	55630	145642905	-	145642962		145642954
700	chrom_08	55630	145642905	-	145642963		145642954
700	chrom_08	84988	145721430	-	145721503		145721491
700	chrom_08	84988	145721448	-	145721508		145721491
700	chrom_09	1056	135936666	-	135936742		135936733
700	chrom_09	1056	135936671	-	135936742		135936733
700	chrom_09	1056	135936675	-	135936742		135936733
700	chrom_09	1056	135936690	-	135936742		135936733
700	chrom_09	1056	135936714	-	135936757		135936733
700	chrom_09	28989	132387766	-	132387808		132387802
700	chrom_09	28989	132387767	-	132387808		132387802
700	chrom_09	91373	139971257	-	139971325		139971266
700	chrom_09	91373	139971258	-	139971325		139971266
700	chrom_09	286204	126117762	-	126117832		126117823
700	chrom_09	286204	126117770	-	126117832		126117823
700	chrom_10	10105	81106520	-	81106591		81106560
700	chrom_10	10105	81106534	-	81106591		81106560
700	chrom_10	10105	81106534	-	81106609		81106560
700	chrom_10	10105	81106534	-	81106610		81106560
700	chrom_10	10105	81106534	-	81106614		81106560
700	chrom_10	10105	81106534	-	81106619		81106560
700	chrom_10	10105	81106538	-	81106619		81106560
700	chrom_10	10105	81106539	-	81106619		81106560
700	chrom_10	10105	81106540	-	81106619		81106560
700	chrom_11	3939	18415274	-	18415324		18415287
700	chrom_11	9537	44973484	-	44973513		44973510
700	chrom_11	29984	66823601	-	66823635		66823612
700	chrom_11	29984	66823602	-	66823635		66823612
700	chrom_11	29984	66823609	-	66823635		66823612
700	chrom_11	51083	68451353	-	68451380		68451378
700	chrom_11	64852	62359781	-	62359803		62359792
700	chrom_11	64852	62359781	-	62359804		62359792
700	chrom_12	1389	12764138	-	12764188		12764174	12764156
700	chrom_12	10193	56616382	-	56616417		56616393
700	chrom_12	83729	57848417	-	57848470		57848445
700	chrom_12	83729	57848418	-	57848470		57848445
700	chrom_12	83729	57848441	-	57848470		57848445
700	chrom_12	83729	57848442	-	57848470		57848445
700	chrom_12	84660	123258376	-	123258406		123258402
700	chrom_13	8803	48576065	-	48576109		48576071
700	chrom_13	8803	48576065	-	48576110		48576071
700	chrom_13	8803	48576065	-	48576114		48576071
700	chrom_13	8803	48576065	-	48576115		48576071
700	chrom_13	8803	48576065	-	48576116		48576071
700	chrom_13	8803	48576065	-	48576135		48576071
700	chrom_13	8803	48576065	-	48576136		48576071
700	chrom_13	8803	48576065	-	48576137		48576071
700	chrom_13	9818	25875011	-	25875053		25875021
700	chrom_15	3671	74465419	-	74465455		74465425
700	chrom_15	3671	74465420	-	74465455		74465425
700	chrom_15	123207	83681028	-	83681082		83681077	83681076
700	chrom_15	123207	83681028	-	83681086		83681077	83681076
700	chrom_15	342132	90894821	-	90894862		90894848
700	chrom_16	1071	56995160	-	56995201		56995201
700	chrom_16	1071	56995161	-	56995201		56995201
700	chrom_16	1071	56995162	-	56995201		56995201
700	chrom_16	1071	56995172	-	56995201		56995201
700	chrom_16	1071	56995173	-	56995201		56995201
700	chrom_16	1535	88718098	-	88718143		88718098
700	chrom_16	1535	88718098	-	88718160		88718098
700	chrom_16	1535	88718098	-	88718161		88718098
700	chrom_16	10273	729437	-	729507		729494
700	chrom_16	10273	729441	-	729507		729494
700	chrom_16	10273	729442	-	729507		729494
700	chrom_16	10273	729457	-	729507		729494
700	chrom_16	10273	729458	-	729507		729494
700	chrom_16	10273	729469	-	729507		729494
700	chrom_16	64711	1968841	-	1968900		1968897
700	chrom_16	64711	1968866	-	1968925		1968897
700	chrom_17	332	76209585	-	76209656		76209633
700	chrom_17	332	76209586	-	76209656		76209633
700	chrom_17	332	76209587	-	76209656		76209633
700	chrom_17	332	76209591	-	76209656		76209633
700	chrom_17	332	76209607	-	76209656		76209633
700	chrom_17	332	76209608	-	76209656		76209633
700	chrom_17	332	76209615	-	76209675		76209633
700	chrom_17	2873	80009127	-	80009159		80009149
700	chrom_17	2873	80009127	-	80009160		80009149
700	chrom_17	2873	80009127	-	80009161		80009149
700	chrom_17	2873	80009128	-	80009161		80009149
700	chrom_17	2873	80009129	-	80009161		80009149
700	chrom_17	2873	80009130	-	80009161		80009149
700	chrom_17	3211	46608875	-	46608928		46608875
700	chrom_17	3211	46608875	-	46608929		46608875
700	chrom_17	3211	46608875	-	46608930		46608875
700	chrom_17	3768	21279022	-	21279079		21279028
700	chrom_17	3768	21279023	-	21279079		21279028
700	chrom_17	6665	7494129	-	7494156		7494152
700	chrom_17	6665	7494129	-	7494161		7494152
700	chrom_17	6665	7494129	-	7494167		7494152
700	chrom_17	6665	7494129	-	7494168		7494152
700	chrom_17	23265	74100476	-	74100492		74100479
700	chrom_17	23265	74100476	-	74100504		74100479
700	chrom_17	23265	74100476	-	74100505		74100479
700	chrom_17	23265	74100476	-	74100506		74100479
700	chrom_17	23277	2615581	-	2615621		2615609
700	chrom_17	85302	73937726	-	73937750		73937739	73937730
700	chrom_17	85302	73937726	-	73937751		73937739	73937730
700	chrom_17	85302	73937726	-	73937756		73937739	73937730
700	chrom_17	85302	73937726	-	73937757		73937739	73937730
700	chrom_17	85302	73937727	-	73937757		73937739	73937730
700	chrom_17	85302	73937733	-	73937757		73937739
700	chrom_19	3589	55882438	-	55882509		55882504
700	chrom_19	3589	55882438	-	55882510		55882504
700	chrom_19	3589	55882459	-	55882510		55882504
700	chrom_19	5657	840304	-	840366		840320
700	chrom_19	5657	840320	-	840366		840320
700	chrom_19	6618	7984547	-	7984581		7984570
700	chrom_19	6618	7984548	-	7984581		7984570
700	chrom_19	6618	7984549	-	7984581		7984570
700	chrom_19	6689	50921500	-	50921555		50921504
700	chrom_19	6689	50921501	-	50921555		50921504
700	chrom_19	23370	7459306	-	7459377		7459350
700	chrom_19	23370	7459307	-	7459377		7459350
700	chrom_19	23370	7459323	-	7459377		7459350
700	chrom_19	23370	7459324	-	7459377		7459350
700	chrom_19	23370	7459325	-	7459377		7459350
700	chrom_19	23370	7459326	-	7459377		7459350
700	chrom_19	50944	51220804	-	51220846		51220815
700	chrom_19	50944	51220804	-	51220847		51220815
700	chrom_19	50944	51220804	-	51220848		51220815
700	chrom_19	50944	51220804	-	51220857		51220815
700	chrom_19	50944	51220804	-	51220876		51220815
700	chrom_19	57030	49945428	-	49945479		49945434
700	chrom_19	57030	49945428	-	49945485		49945434
700	chrom_19	57030	49945428	-	49945486		49945434
700	chrom_19	80726	18385923	-	18385962		18385944
700	chrom_19	80726	18385923	-	18385963		18385944
700	chrom_19	80726	18385924	-	18385963		18385944
700	chrom_19	84446	55794838	-	55794899		55794894
700	chrom_19	84446	55794850	-	55794924		55794894
700	chrom_19	84446	55794851	-	55794924		55794894
700	chrom_19	84446	55794860	-	55794924		55794894
700	chrom_19	84446	55794861	-	55794924		55794894
700	chrom_19	84446	55794873	-	55794932		55794894
700	chrom_19	84446	55794890	-	55794932		55794894
700	chrom_19	84446	55794891	-	55794932		55794894
700	chrom_19	84446	55794892	-	55794932		55794894
700	chrom_20	1471	23619175	-	23619203		23619199	23619183
700	chrom_20	1471	23619175	-	23619204		23619199	23619183
700	chrom_20	1471	23619175	-	23619216		23619213	23619199	23619183
700	chrom_20	1471	23619175	-	23619217		23619213	23619199	23619183
700	chrom_20	1471	23619175	-	23619221		23619213	23619199	23619183
700	chrom_20	1471	23619175	-	23619228		23619213	23619199	23619183
700	chrom_20	1471	23619175	-	23619232		23619229	23619213	23619199	23619183
700	chrom_20	1471	23619175	-	23619233		23619229	23619213	23619199	23619183
700	chrom_20	1471	23619175	-	23619247		23619229	23619213	23619199	23619183
700	chrom_20	1471	23619175	-	23619256		23619229	23619213	23619199	23619183
700	chrom_20	1471	23619184	-	23619256		23619229	23619213	23619199
700	chrom_20	1471	23619185	-	23619256		23619229	23619213	23619199
700	chrom_20	1471	23619190	-	23619272		23619229	23619213	23619199
700	chrom_20	3785	62104598	-	62104626		62104607
700	chrom_20	3785	62104598	-	62104627		62104607
700	chrom_20	3785	62104598	-	62104628		62104607
700	chrom_20	3785	62104598	-	62104633		62104607
700	chrom_20	3785	62104598	-	62104634		62104607
700	chrom_20	3785	62104598	-	62104657		62104607
700	chrom_20	22981	25566775	-	25566813		25566804	25566796
700	chrom_20	22981	25566775	-	25566814		25566804	25566796
700	chrom_20	22981	25566775	-	25566815		25566804	25566796
700	chrom_20	81928	60982977	-	60983030		60983006
700	chrom_20	81928	60982977	-	60983031		60983006
700	chrom_21	1409	44588492	-	44588532		44588507
700	chrom_21	1409	44588492	-	44588533		44588507
700	chrom_21	29947	45682706	-	45682728		45682710
700	chrom_21	29947	45682706	-	45682729		45682710
700	chrom_21	29947	45682706	-	45682730		45682710
700	chrom_21	29947	45682706	-	45682734		45682710
700	chrom_21	29947	45682706	-	45682735		45682710
700	chrom_21	29947	45682706	-	45682736		45682710
700	chrom_21	29947	45682706	-	45682758		45682710
700	chrom_21	29947	45682706	-	45682759		45682710
700	chrom_21	29947	45682706	-	45682760		45682710
700	chrom_21	29947	45682706	-	45682769		45682710
700	chrom_21	29947	45682706	-	45682770		45682710
700	chrom_21	29947	45682706	-	45682788		45682785	45682710
700	chrom_21	29947	45682715	-	45682788		45682785
700	chrom_21	29947	45682726	-	45682796		45682785
700	chrom_22	3976	30643456	-	30643510		30643507
700	chrom_22	3976	30643456	-	30643520		30643507
700	chrom_22	3976	30643456	-	30643534		30643507
700	chrom_22	6300	50700700	-	50700763		50700756
700	chrom_22	6300	50700700	-	50700773		50700756
700	chrom_22	6300	50700700	-	50700774		50700756
700	chrom_22	6300	50700700	-	50700775		50700756
700	chrom_22	6300	50700727	-	50700785		50700756
700	chrom_22	6300	50700727	-	50700786		50700756
700	chrom_22	6300	50700727	-	50700787		50700756
700	chrom_22	10738	32750179	-	32750222		32750195
700	chrom_22	23616	38034999	-	38035062		38035008
700	chrom_22	23616	38035000	-	38035062		38035008
700	chrom_22	56241	24576788	-	24576835		24576816
700	chrom_22	56241	24576789	-	24576835		24576816
700	chrom_22	56241	24576773	-	24576824		24576816
700	chrom_22	56241	24576773	-	24576842		24576816
700	chrom_22	56241	24576793	-	24576842		24576816
700	chrom_22	79879	42195984	-	42196059		42196018	42195990
700	chrom_22	79879	42196010	-	42196059		42196018
700	chrom_22	79879	42195999	-	42196056		42196018
700	chrom_22	79879	42196000	-	42196056		42196018
700	chrom_x_23	492	152800896	-	152800969		152800960
700	chrom_x_23	492	152800904	-	152800969		152800960
700	chrom_x_23	492	152800905	-	152800969		152800960
700	chrom_x_23	492	152800909	-	152800969		152800960
700	chrom_x_23	492	152800918	-	152800978		152800960
700	chrom_x_23	492	152800922	-	152800978		152800960
700	chrom_x_23	492	152800930	-	152800978		152800960
700	chrom_x_23	492	152800931	-	152800978		152800960
700	chrom_x_23	492	152800932	-	152800978		152800960
700	chrom_x_23	492	152800938	-	152800978		152800960
800	chrom_01	2582	24128009	-	24128051		24128032
800	chrom_01	2582	24128009	-	24128061		24128032
800	chrom_01	3898	201369397	-	201369434		201369423	201369422
800	chrom_01	3898	201369397	-	201369435		201369423	201369422
800	chrom_01	6847	115396657	-	115396719		115396694
800	chrom_01	6847	115396658	-	115396719		115396694
800	chrom_01	6847	115396664	-	115396740		115396731	115396694
800	chrom_01	6847	115396670	-	115396740		115396731	115396694
800	chrom_01	6847	115396676	-	115396740		115396731	115396694
800	chrom_01	6847	115396682	-	115396740		115396731	115396694
800	chrom_01	6847	115396683	-	115396740		115396731	115396694
800	chrom_01	6847	115396684	-	115396740		115396731	115396694
800	chrom_01	6847	115396689	-	115396740		115396731	115396694
800	chrom_01	6847	115396690	-	115396740		115396731	115396694
800	chrom_01	6847	115396691	-	115396740		115396731	115396694
800	chrom_01	6847	115396699	-	115396740		115396731
800	chrom_01	6847	115396700	-	115396740		115396731
800	chrom_01	9019	167690397	-	167690454		167690439	167690438
800	chrom_01	9019	167690421	-	167690475		167690439	167690438
800	chrom_01	9398	117543591	-	117543641		117543607
800	chrom_01	9398	117543592	-	117543641		117543607
800	chrom_01	9900	149890136	-	149890168		149890168
800	chrom_01	10712	155226040	-	155226070		155226067
800	chrom_01	10712	155226040	-	155226071		155226067
800	chrom_01	55224	204122008	-	204122048		204122030
800	chrom_01	55224	204122008	-	204122049		204122030
800	chrom_01	57463	110053085	-	110053116		110053098
800	chrom_01	57648	33206732	-	33206800		33206739
800	chrom_01	128272	16539811	-	16539860		16539813
800	chrom_01	128272	16539811	-	16539861		16539813
800	chrom_01	128308	228297729	-	228297795		228297787
800	chrom_01	163933	20878163	-	20878204		20878163
800	chrom_01	254173	1108528	-	1108567		1108565
800	chrom_01	254173	1108533	-	1108567		1108565
800	chrom_01	254173	1108534	-	1108567		1108565
800	chrom_01	339451	895179	-	895232		895191
800	chrom_02	1146	233403639	-	233403695		233403684	233403668
800	chrom_02	1146	233403645	-	233403695		233403684	233403668
800	chrom_02	1146	233403659	-	233403711		233403684	233403668
800	chrom_02	1146	233403660	-	233403711		233403684	233403668
800	chrom_02	1146	233403661	-	233403711		233403684	233403668
800	chrom_02	1146	233403675	-	233403736		233403684
800	chrom_02	1146	233403676	-	233403736		233403684
800	chrom_02	1146	233403677	-	233403736		233403684
800	chrom_02	8527	234262358	-	234262427		234262378
800	chrom_02	8527	234262375	-	234262427		234262378
800	chrom_02	10267	238767430	-	238767479		238767460	238767448
800	chrom_02	64090	242715493	-	242715532		242715527
800	chrom_02	81553	16847882	-	16847916		16847907
800	chrom_02	389084	233734199	-	233734242		233734204
800	chrom_02	728378	130887510	-	130887539		130887531
800	chrom_02	728378	130887510	-	130887540		130887531
800	chrom_02	728378	130887510	-	130887546		130887531
800	chrom_02	728378	130887510	-	130887550		130887531
800	chrom_02	728378	130887510	-	130887554		130887531
800	chrom_02	728378	130887510	-	130887578		130887531
800	chrom_02	728378	130887521	-	130887593		130887531
800	chrom_03	1608	186080794	-	186080819		186080806
800	chrom_03	1608	186080794	-	186080820		186080806
800	chrom_03	57599	39092731	-	39092791		39092782
800	chrom_03	57599	39092731	-	39092806		39092782
800	chrom_03	57599	39092758	-	39092806		39092782
800	chrom_03	57599	39092765	-	39092806		39092782
800	chrom_03	57599	39092769	-	39092806		39092782
800	chrom_03	131578	194091204	-	194091264		194091260
800	chrom_03	131578	194091204	-	194091265		194091260
800	chrom_03	200845	58477034	-	58477096		58477078	58477060	58477059
800	chrom_03	200845	58477042	-	58477096		58477078	58477060	58477059
800	chrom_04	8532	8593592	-	8593645		8593643	8593642
800	chrom_05	134285	72415601	-	72415674		72415665
800	chrom_05	134285	72415602	-	72415674		72415665
800	chrom_05	134285	72415603	-	72415674		72415665
800	chrom_05	134285	72415621	-	72415674		72415665
800	chrom_05	134285	72415640	-	72415674		72415665
800	chrom_05	206338	115297396	-	115297434		115297429	115297408
800	chrom_05	206338	115297397	-	115297434		115297429	115297408
800	chrom_07	5118	100199084	-	100199145		100199101
800	chrom_07	5118	100199088	-	100199145		100199101
800	chrom_07	5118	100199095	-	100199145		100199101
800	chrom_07	6009	151217734	-	151217792		151217790
800	chrom_07	55262	99757014	-	99757061		99757022
800	chrom_07	55262	99757014	-	99757062		99757022
800	chrom_08	575	143544583	-	143544607		143544589
800	chrom_08	4061	144099118	-	144099180		144099156
800	chrom_08	4061	144099118	-	144099192		144099156
800	chrom_08	4061	144099118	-	144099200		144099156
800	chrom_08	4061	144099122	-	144099200		144099156
800	chrom_08	4061	144099140	-	144099200		144099156
800	chrom_08	4061	144099144	-	144099200		144099156
800	chrom_08	4061	144099145	-	144099200		144099156
800	chrom_08	4061	144099146	-	144099200		144099156
800	chrom_08	4061	144099153	-	144099200		144099156
800	chrom_08	5339	145051619	-	145051676		145051668
800	chrom_08	5339	145051619	-	145051687		145051668
800	chrom_08	5339	145051619	-	145051688		145051668
800	chrom_08	5339	145051637	-	145051696		145051668
800	chrom_08	5339	145051637	-	145051697		145051668
800	chrom_08	5339	145051637	-	145051698		145051668
800	chrom_08	5339	145051637	-	145051707		145051668
800	chrom_08	5339	145051637	-	145051708		145051668
800	chrom_08	8928	145702437	-	145702490		145702486	145702478	145702469	145702441
800	chrom_08	8928	145702456	-	145702518		145702507	145702503	145702491	145702486	145702478	145702469
800	chrom_08	10174	22408480	-	22408537		22408534	22408533	22408524
800	chrom_08	10174	22408480	-	22408544		22408534	22408533	22408524
800	chrom_08	10174	22408480	-	22408545		22408534	22408533	22408524
800	chrom_08	10174	22408481	-	22408545		22408534	22408533	22408524
800	chrom_08	10174	22408492	-	22408545		22408534	22408533	22408524
800	chrom_08	10174	22408498	-	22408545		22408534	22408533	22408524
800	chrom_08	10174	22408499	-	22408545		22408534	22408533	22408524
800	chrom_08	10174	22408517	-	22408545		22408534	22408533	22408524
800	chrom_08	10174	22408518	-	22408545		22408534	22408533	22408524
800	chrom_09	6621	139293623	-	139293688		139293678	139293669
800	chrom_09	26301	136040006	-	136040064		136040062
800	chrom_09	26301	136040006	-	136040081		136040062
800	chrom_09	26301	136040033	-	136040081		136040062
800	chrom_10	3799	32346084	-	32346123		32346087
800	chrom_10	3799	32346084	-	32346134		32346087
800	chrom_10	22982	736339	-	736383		736365
800	chrom_10	22982	736339	-	736384		736365
800	chrom_10	22982	736339	-	736393		736365
800	chrom_10	64072	73155905	-	73155976		73155917	73155905
800	chrom_10	118471	135160044	-	135160091		135160077
800	chrom_10	118471	135160058	-	135160091		135160077
800	chrom_10	118471	135160059	-	135160091		135160077
800	chrom_11	430	2292900	-	2292968		2292914
800	chrom_11	430	2292900	-	2292969		2292914
800	chrom_11	430	2292900	-	2292970		2292914
800	chrom_11	430	2292900	-	2292971		2292914
800	chrom_11	430	2292900	-	2292977		2292914
800	chrom_11	430	2292900	-	2292978		2292914
800	chrom_11	977	832189	-	832245		832242
800	chrom_11	977	832190	-	832245		832242
800	chrom_11	3784	2465427	-	2465485		2465450
800	chrom_11	8519	313239	-	313287		313268
800	chrom_11	51286	790836	-	790888		790849
800	chrom_11	51286	790836	-	790889		790849
800	chrom_11	51286	790836	-	790916		790849
800	chrom_12	1108	6717260	-	6717313		6717263
800	chrom_12	1108	6717260	-	6717314		6717263
800	chrom_12	1108	6717260	-	6717315		6717263
800	chrom_12	1108	6717260	-	6717326		6717263
800	chrom_12	3852	52914981	-	52915016		52914983
800	chrom_12	23017	50298464	-	50298512		50298497
800	chrom_12	23017	50298464	-	50298513		50298497
800	chrom_12	23017	50298464	-	50298532		50298518	50298497
800	chrom_12	23017	50298482	-	50298548		50298518	50298497
800	chrom_12	23017	50298482	-	50298549		50298518	50298497
800	chrom_12	80070	43946452	-	43946496		43946493	43946452
800	chrom_12	80070	43946452	-	43946516		43946493	43946452
800	chrom_12	80070	43946452	-	43946517		43946493	43946452
800	chrom_13	64881	61990377	-	61990411		61990406
800	chrom_13	64881	61990377	-	61990423		61990406
800	chrom_13	64881	61990377	-	61990431		61990406
800	chrom_13	64881	61990377	-	61990443		61990406
800	chrom_14	26094	73392255	-	73392304		73392294
800	chrom_14	78990	94491932	-	94491993		94491965
800	chrom_14	78990	94491952	-	94491993		94491965
800	chrom_14	78990	94491953	-	94491993		94491965
800	chrom_14	78990	94491959	-	94491993		94491965
800	chrom_14	78990	94491960	-	94491993		94491965
800	chrom_14	78990	94491961	-	94491993		94491965
800	chrom_14	78990	94491962	-	94491993		94491965
800	chrom_15	1464	76005918	-	76005982		76005982	76005926
800	chrom_15	8482	74727012	-	74727067		74727053
800	chrom_15	8482	74727013	-	74727067		74727053
800	chrom_16	3801	57837142	-	57837197		57837194
800	chrom_16	3801	57837143	-	57837197		57837194
800	chrom_16	10423	29875330	-	29875375		29875352	29875351	29875335
800	chrom_16	79641	4853670	-	4853696		4853673
800	chrom_16	79641	4853670	-	4853697		4853673
800	chrom_16	79641	4853670	-	4853698		4853673
800	chrom_16	79641	4853670	-	4853699		4853673
800	chrom_16	79641	4853670	-	4853725		4853673
800	chrom_16	114990	4421051	-	4421110		4421099
800	chrom_16	114990	4421079	-	4421110		4421099
800	chrom_16	260429	2837410	-	2837477		2837468
800	chrom_16	260429	2837428	-	2837489		2837468
800	chrom_16	260429	2837428	-	2837500		2837468
800	chrom_16	260429	2837428	-	2837501		2837468
800	chrom_17	10238	61627051	-	61627104		61627082
800	chrom_17	10238	61627052	-	61627104		61627082
800	chrom_17	10238	61627074	-	61627104		61627082
800	chrom_17	10514	4459401	-	4459431		4459409	4459408
800	chrom_17	10514	4459401	-	4459438		4459409	4459408
800	chrom_17	10514	4459401	-	4459464		4459409	4459408
800	chrom_17	10514	4459401	-	4459465		4459409	4459408
800	chrom_17	79643	78964845	-	78964899		78964853
800	chrom_17	284186	79305217	-	79305255		79305242	79305233
800	chrom_17	284186	79305217	-	79305273		79305242	79305233
800	chrom_19	2864	35841645	-	35841695		35841677
800	chrom_19	2864	35841652	-	35841695		35841677
800	chrom_19	2864	35841653	-	35841695		35841677
800	chrom_19	3589	55882586	-	55882630		55882604
800	chrom_19	3589	55882586	-	55882631		55882604
800	chrom_19	5064	708169	-	708232		708192
800	chrom_19	5064	708170	-	708232		708192
800	chrom_19	50944	51220916	-	51220948		51220937
800	chrom_19	50944	51220916	-	51220949		51220937
800	chrom_19	50944	51220916	-	51220962		51220954	51220937
800	chrom_19	50944	51220916	-	51220963		51220954	51220937
800	chrom_19	51079	19626248	-	19626306		19626255
800	chrom_19	57106	55995797	-	55995824		55995814
800	chrom_19	57106	55995798	-	55995824		55995814
800	chrom_19	80131	7952600	-	7952635		7952622
800	chrom_19	80131	7952601	-	7952635		7952622
800	chrom_19	90580	11038653	-	11038721		11038707
800	chrom_19	90580	11038653	-	11038722		11038707
800	chrom_19	90580	11038653	-	11038723		11038707
800	chrom_19	113177	2096068	-	2096126		2096071
800	chrom_19	162979	45580410	-	45580455		45580423
800	chrom_19	162979	45580410	-	45580456		45580423
800	chrom_19	162979	45580410	-	45580457		45580423
800	chrom_20	2832	62738939	-	62738982		62738951
800	chrom_20	2832	62738939	-	62738983		62738951
800	chrom_20	23051	39929448	-	39929513		39929510
800	chrom_20	23051	39929466	-	39929530		39929510
800	chrom_20	26205	62259112	-	62259180		62259175
800	chrom_20	128826	61146863	-	61146887		61146877	61146867
800	chrom_20	128826	61146864	-	61146887		61146877	61146867
800	chrom_22	10738	32750115	-	32750167		32750164
800	chrom_22	10738	32750115	-	32750168		32750164
800	chrom_22	10738	32750115	-	32750169		32750164
800	chrom_22	10738	32750120	-	32750169		32750164
800	chrom_22	10738	32750124	-	32750169		32750164
800	chrom_22	10738	32750125	-	32750169		32750164
800	chrom_22	10738	32750126	-	32750169		32750164
800	chrom_x_23	554	153167211	-	153167247		153167236
800	chrom_x_23	554	153167212	-	153167247		153167236
800	chrom_x_23	11152	48958768	-	48958834		48958831
800	chrom_x_23	11152	48958768	-	48958835		48958831
800	chrom_x_23	11152	48958768	-	48958850		48958831
800	chrom_x_23	11152	48958768	-	48958851		48958831
800	chrom_x_23	11152	48958794	-	48958855		48958831
900	chrom_01	765	9005022	-	9005075		9005056	9005055
900	chrom_01	765	9005023	-	9005075		9005056	9005055
900	chrom_01	844	160159428	-	160159460		160159454
900	chrom_01	2052	225996917	-	225996968		225996953
900	chrom_01	2052	225996918	-	225996968		225996953
900	chrom_01	3362	19990888	-	19990924		19990894
900	chrom_01	3362	19990889	-	19990924		19990894
900	chrom_01	5778	202131523	-	202131558		202131533
900	chrom_01	5778	202131523	-	202131559		202131533
900	chrom_01	5778	202131523	-	202131560		202131533
900	chrom_01	5778	202131523	-	202131564		202131533
900	chrom_01	5778	202131523	-	202131565		202131533
900	chrom_01	5778	202131523	-	202131566		202131533
900	chrom_01	7159	224034484	-	224034535		224034484
900	chrom_01	7159	224034484	-	224034546		224034484
900	chrom_01	7398	62901082	-	62901140		62901085
900	chrom_01	8643	45309422	-	45309475		45309425
900	chrom_01	8643	45309423	-	45309475		45309425
900	chrom_01	54206	8087209	-	8087278		8087273
900	chrom_01	54996	220920831	-	220920867		220920864
900	chrom_01	57185	24741345	-	24741406		24741366
900	chrom_01	57185	24741351	-	24741406		24741366
900	chrom_01	57185	24741356	-	24741406		24741366
900	chrom_01	339456	1851580	-	1851632		1851620
900	chrom_01	339456	1851562	-	1851637		1851620
900	chrom_01	388595	16068047	-	16068108		16068105
900	chrom_02	1844	96811980	-	96812024		96812021
900	chrom_02	1844	96811980	-	96812049		96812049	96812043	96812021
900	chrom_02	1844	96812004	-	96812054		96812049	96812043	96812021
900	chrom_02	1844	96812004	-	96812058		96812049	96812043	96812021
900	chrom_02	1844	96812004	-	96812059		96812049	96812043	96812021
900	chrom_02	3628	191207318	-	191207340		191207336
900	chrom_02	389084	233734110	-	233734155		233734141
900	chrom_02	389084	233734111	-	233734155		233734141
900	chrom_02	389084	233734112	-	233734155		233734141
900	chrom_02	728378	130887613	-	130887674		130887660
900	chrom_03	491	10548099	-	10548138		10548135
900	chrom_03	491	10548099	-	10548154		10548148	10548135
900	chrom_03	4171	127316380	-	127316414		127316412
900	chrom_03	6578	133749735	-	133749782		133749754
900	chrom_03	6578	133749735	-	133749783		133749754
900	chrom_03	6578	133749735	-	133749789		133749754
900	chrom_03	8536	9812478	-	9812515		9812497
900	chrom_03	8536	9812478	-	9812516		9812497
900	chrom_03	8536	9812478	-	9812526		9812497
900	chrom_03	8536	9812478	-	9812527		9812497
900	chrom_03	8536	9812478	-	9812528		9812497
900	chrom_03	8536	9812478	-	9812554		9812533	9812497
900	chrom_03	8536	9812479	-	9812554		9812533	9812497
900	chrom_03	8536	9812480	-	9812554		9812533	9812497
900	chrom_03	8536	9812484	-	9812554		9812533	9812497
900	chrom_03	80723	136536985	-	136537058		136537031
900	chrom_03	80723	136536985	-	136537059		136537031
900	chrom_04	4825	85420232	-	85420261		85420256
900	chrom_04	4825	85420232	-	85420269		85420256
900	chrom_04	10417	1203605	-	1203648		1203641
900	chrom_05	55651	177581772	-	177581818		177581804	177581803	177581797	177581788
900	chrom_05	55651	177581772	-	177581829		177581804	177581803	177581797	177581788
900	chrom_05	55651	177581772	-	177581830		177581804	177581803	177581797	177581788
900	chrom_05	55651	177581780	-	177581853		177581804	177581803	177581797	177581788
900	chrom_06	3908	129203440	-	129203484		129203479
900	chrom_06	8831	33386990	-	33387033		33387003
900	chrom_06	8831	33386990	-	33387034		33387003
900	chrom_06	80329	150284258	-	150284321		150284291
900	chrom_06	80329	150284258	-	150284335		150284291
900	chrom_06	80329	150284281	-	150284335		150284291
900	chrom_06	80329	150284285	-	150284335		150284291
900	chrom_07	6469	155605796	-	155605847		155605836
900	chrom_07	6469	155605796	-	155605855		155605836
900	chrom_07	6604	150975074	-	150975118		150975102
900	chrom_07	6604	150975074	-	150975119		150975102
900	chrom_07	6604	150975074	-	150975120		150975102
900	chrom_07	54443	36428553	-	36428622		36428563
900	chrom_07	54443	36428554	-	36428622		36428563
900	chrom_07	54504	29186983	-	29187019		29186996
900	chrom_08	2875	145728608	-	145728645		145728631
900	chrom_08	2907	145063333	-	145063369		145063362
900	chrom_08	2907	145063337	-	145063369		145063362
900	chrom_08	2907	145063341	-	145063369		145063362
900	chrom_08	2907	145063349	-	145063369		145063362
900	chrom_08	2907	145063350	-	145063369		145063362
900	chrom_09	4799	33289584	-	33289612		33289605
900	chrom_09	9858	138370807	-	138370842		138370824
900	chrom_09	9858	138370777	-	138370827		138370824
900	chrom_09	9858	138370777	-	138370845		138370824
900	chrom_09	9858	138370786	-	138370845		138370824
900	chrom_09	10555	139582720	-	139582764		139582762
900	chrom_09	10555	139582720	-	139582792		139582762
900	chrom_09	10555	139582736	-	139582801		139582762
900	chrom_09	10555	139582736	-	139582802		139582762
900	chrom_09	23413	132933961	-	132934022		132933991
900	chrom_09	23413	132933971	-	132934022		132933991
900	chrom_09	54932	140318571	-	140318603		140318586
900	chrom_09	54932	140318571	-	140318604		140318586
900	chrom_09	54932	140318571	-	140318605		140318586
900	chrom_10	9060	89418580	-	89418629		89418586
900	chrom_10	10724	103579036	-	103579096		103579089	103579083
900	chrom_10	10724	103579042	-	103579111		103579089	103579083
900	chrom_10	54777	134756890	-	134756915		134756908
900	chrom_10	54777	134756890	-	134756925		134756908
900	chrom_10	54777	134756890	-	134756926		134756908
900	chrom_10	54777	134756890	-	134756936		134756908
900	chrom_10	54777	134756890	-	134756937		134756908
900	chrom_10	54777	134756890	-	134756950		134756908
900	chrom_10	54777	134756890	-	134756951		134756908
900	chrom_10	54777	134756890	-	134756965		134756908
900	chrom_10	54777	134756896	-	134756965		134756908
900	chrom_10	54777	134756908	-	134756980		134756908
900	chrom_10	85442	134973079	-	134973143		134973094
900	chrom_10	85442	134973080	-	134973143		134973094
900	chrom_10	85442	134973094	-	134973143		134973094
900	chrom_10	340665	94820180	-	94820212		94820209
900	chrom_10	340665	94820180	-	94820213		94820209
900	chrom_10	340665	94820180	-	94820214		94820209
900	chrom_10	340665	94820180	-	94820218		94820209
900	chrom_10	340665	94820184	-	94820218		94820209
900	chrom_10	340665	94820185	-	94820218		94820209
900	chrom_11	27122	12031738	-	12031786		12031748
900	chrom_11	83706	63973255	-	63973289		63973270
900	chrom_11	83706	63973256	-	63973289		63973270
900	chrom_11	91801	107437270	-	107437304		107437297
900	chrom_11	91801	107437271	-	107437304		107437297
900	chrom_12	8437	113574869	-	113574932		113574877
900	chrom_12	8437	113574869	-	113574940		113574877
900	chrom_12	22953	133194543	-	133194589		133194564
900	chrom_14	6554	70264832	-	70264895		70264870	70264869
900	chrom_14	6554	70264852	-	70264905		70264870	70264869
900	chrom_14	6554	70264852	-	70264906		70264870	70264869
900	chrom_16	7329	1358254	-	1358328		1358325
900	chrom_16	7329	1358270	-	1358328		1358325
900	chrom_16	7329	1358282	-	1358348		1358345	1358325
900	chrom_16	7329	1358286	-	1358348		1358345	1358325
900	chrom_16	7329	1358302	-	1358348		1358345	1358325
900	chrom_16	7329	1358306	-	1358348		1358345	1358325
900	chrom_16	7329	1358322	-	1358348		1358345	1358325
900	chrom_16	10381	89987518	-	89987576		89987569
900	chrom_16	10381	89987519	-	89987576		89987569
900	chrom_16	84080	67701433	-	67701473		67701464
900	chrom_16	84080	67701433	-	67701474		67701464
900	chrom_16	84080	67701434	-	67701474		67701464
900	chrom_16	84080	67701435	-	67701474		67701464
900	chrom_16	117166	680160	-	680197		680180	680177
900	chrom_16	117166	680161	-	680197		680180	680177
900	chrom_17	396	79830101	-	79830156		79830128	79830116
900	chrom_17	396	79830101	-	79830157		79830128	79830116
900	chrom_17	396	79830101	-	79830166		79830128	79830116
900	chrom_17	1534	61524525	-	61524581		61524573
900	chrom_17	1534	61524525	-	61524582		61524573
900	chrom_17	1534	61524534	-	61524590		61524573
900	chrom_17	1534	61524534	-	61524597		61524573
900	chrom_17	1534	61524534	-	61524598		61524573
900	chrom_17	1534	61524556	-	61524616		61524573
900	chrom_17	4621	10561428	-	10561472		10561435
[truncated: 308 more rows]
