# Supplementary material for: Co-Localization of DNA i-Motif-Forming Sequences and 5-Hydroxymethyl-cytosines in Human Embryonic Stem Cells
Source: Molecules. 2019 Oct 8;24(19):3619. doi: 10.3390/molecules24193619 (PMC6804057; doi:10.3390/molecules24193619)
Supplement: Supplementary file 1 [file molecules-24-03619-s001.zip › molecules-supplementary/S2-downstream-5hmC.xlsx]

## Sheet: Sheet1
Downstream from TSS	Chromosome Number	Gene ID	G4/iM-start		G4/iM-stop		5hmC coordinates
100	chrom_01	11085	120439063	-	120439106		120439096	120439086
100	chrom_01	26027	55013822	-	55013871		55013826
100	chrom_01	3932	32716846	-	32716866		32716862
100	chrom_01	6097	151804287	-	151804338		151804335
100	chrom_01	6097	151804250	-	151804304		151804260
100	chrom_01	81626	182922457	-	182922498		182922465
100	chrom_01	81626	182922457	-	182922499		182922465
100	chrom_01	81626	182922457	-	182922500		182922465
100	chrom_01	81626	182922457	-	182922501		182922465
100	chrom_01	81626	182922457	-	182922522		182922465
100	chrom_01	81626	182922457	-	182922528		182922465
100	chrom_01	8764	2487853	-	2487892		2487881
100	chrom_02	1144	233390893	-	233390952		233390906
100	chrom_02	1144	233390894	-	233390952		233390906
100	chrom_02	6672	231280920	-	231280964		231280956	231280944	231280943
100	chrom_02	6672	231280920	-	231280965		231280956	231280944	231280943
100	chrom_02	6672	231280921	-	231280965		231280956	231280944	231280943
100	chrom_02	7850	102608338	-	102608384		102608363
100	chrom_02	7850	102608338	-	102608401		102608363
100	chrom_02	7850	102608361	-	102608401		102608363
100	chrom_02	93349	231191894	-	231191936		231191916	231191894
100	chrom_06	117283	33714674	-	33714698		33714696	33714695	33714687	33714686	33714674
100	chrom_06	117283	33714674	-	33714713		33714703	33714696	33714695	33714687	33714686	33714674
100	chrom_06	117283	33714674	-	33714714		33714703	33714696	33714695	33714687	33714686	33714674
100	chrom_06	117283	33714674	-	33714718		33714703	33714696	33714695	33714687	33714686	33714674
100	chrom_06	117283	33714674	-	33714723		33714703	33714696	33714695	33714687	33714686	33714674
100	chrom_06	117283	33714674	-	33714740		33714703	33714696	33714695	33714687	33714686	33714674
100	chrom_06	117283	33714674	-	33714741		33714703	33714696	33714695	33714687	33714686	33714674
100	chrom_06	117283	33714674	-	33714746		33714703	33714696	33714695	33714687	33714686	33714674
100	chrom_06	117283	33714687	-	33714754		33714703	33714696	33714695	33714687
100	chrom_06	117283	33714687	-	33714755		33714703	33714696	33714695	33714687
100	chrom_06	696	26501526	-	26501580		26501535
100	chrom_06	79865	41168842	-	41168917		41168911
100	chrom_07	155038	150147975	-	150148022		150147998	150147989
100	chrom_08	4342	57026461	-	57026517		57026482
100	chrom_08	4342	57026461	-	57026518		57026482
100	chrom_08	4342	57026473	-	57026525		57026482
100	chrom_08	4342	57026473	-	57026531		57026482
100	chrom_08	4342	57026473	-	57026532		57026482
100	chrom_08	4342	57026473	-	57026538		57026482
100	chrom_08	575	143545398	-	143545460		143545418
100	chrom_08	575	143545398	-	143545473		143545418
100	chrom_09	64855	130341203	-	130341260		130341250
100	chrom_09	9536	132515251	-	132515284		132515251
100	chrom_10	255022	105218560	-	105218623		105218607
100	chrom_11	1128	62688914	-	62688952		62688945
100	chrom_11	1128	62688914	-	62688953		62688945
100	chrom_11	5450	111250119	-	111250150		111250146
100	chrom_11	91703	67418042	-	67418118		67418113	67418106
100	chrom_11	91703	67418042	-	67418119		67418113	67418106
100	chrom_11	91703	67418069	-	67418119		67418113	67418106
100	chrom_11	91703	67418038	-	67418113		67418113	67418106
100	chrom_11	91703	67418039	-	67418113		67418113	67418106
100	chrom_11	91703	67418053	-	67418113		67418113	67418106
100	chrom_12	113675	113860237	-	113860297		113860255
100	chrom_12	113675	113860237	-	113860306		113860255
100	chrom_12	113675	113860237	-	113860307		113860255
100	chrom_12	113675	113860237	-	113860315		113860255
100	chrom_12	113675	113860248	-	113860315		113860255
100	chrom_12	113675	113860249	-	113860315		113860255
100	chrom_12	1240	108733010	-	108733083		108733071
100	chrom_12	144501	52585710	-	52585751		52585748
100	chrom_12	338773	108991835	-	108991872		108991838
100	chrom_12	338773	108991835	-	108991879		108991838
100	chrom_12	338773	108991835	-	108991884		108991838
100	chrom_12	338773	108991835	-	108991891		108991838
100	chrom_12	55138	8380139	-	8380200		8380193
100	chrom_12	55138	8380139	-	8380201		8380193
100	chrom_12	6404	109027592	-	109027655		109027646
100	chrom_12	6404	109027592	-	109027656		109027646
100	chrom_12	6404	109027592	-	109027657		109027646
100	chrom_12	6778	57505117	-	57505176		57505160
100	chrom_12	6778	57505142	-	57505183		57505160
100	chrom_12	6778	57505142	-	57505187		57505160
100	chrom_14	8115	96180466	-	96180523		96180478
100	chrom_14	8115	96180466	-	96180524		96180478
100	chrom_14	8115	96180466	-	96180528		96180478
100	chrom_14	81693	103389003	-	103389044		103389018
100	chrom_14	81693	103389004	-	103389044		103389018
100	chrom_15	257364	75941388	-	75941434		75941391
100	chrom_15	257364	75941388	-	75941439		75941391
100	chrom_15	257364	75941389	-	75941439		75941391
100	chrom_16	113540	66600302	-	66600361		66600314
100	chrom_16	255762	22012353	-	22012398		22012391
100	chrom_16	255762	22012372	-	22012428		22012404	22012391
100	chrom_16	487	28889825	-	28889871		28889829
100	chrom_16	9235	3115313	-	3115358		3115330
100	chrom_16	9235	3115314	-	3115358		3115330
100	chrom_16	9235	3115327	-	3115358		3115330
100	chrom_16	9961	29831719	-	29831772		29831758
100	chrom_16	9961	29831725	-	29831793		29831758
100	chrom_16	9961	29831726	-	29831793		29831758
100	chrom_16	9961	29831730	-	29831793		29831758
100	chrom_16	9961	29831731	-	29831793		29831758
100	chrom_17	124923	26941122	-	26941177		26941161
100	chrom_17	124923	26941122	-	26941183		26941161
100	chrom_17	124923	26941134	-	26941183		26941161
100	chrom_17	1440	38171668	-	38171711		38171698
100	chrom_17	1440	38171669	-	38171711		38171698
100	chrom_17	1440	38171670	-	38171711		38171698
100	chrom_17	1440	38171671	-	38171711		38171698
100	chrom_17	3959	76975962	-	76976027		76976011
100	chrom_17	433	7018036	-	7018088		7018066
100	chrom_17	433	7018037	-	7018088		7018066
100	chrom_19	11136	33360604	-	33360663		33360615
100	chrom_19	11184	39108604	-	39108630		39108610
100	chrom_19	1572	41620403	-	41620452		41620409
100	chrom_19	23526	1065974	-	1066010		1065981
100	chrom_19	23526	1065974	-	1066011		1065981
100	chrom_19	23526	1065974	-	1066016		1065981
100	chrom_19	27134	3708339	-	3708365		3708359	3708342
100	chrom_19	284358	49222924	-	49222970		49222950
100	chrom_19	284382	8809073	-	8809131		8809121
100	chrom_19	284382	8809073	-	8809132		8809121
100	chrom_19	284382	8809073	-	8809136		8809121
100	chrom_19	284382	8809073	-	8809149		8809121
100	chrom_19	284382	8809073	-	8809150		8809121
100	chrom_19	284382	8809073	-	8809151		8809121
100	chrom_19	284382	8809073	-	8809155		8809121
100	chrom_19	284382	8809073	-	8809156		8809121
100	chrom_19	284382	8809074	-	8809160		8809121
100	chrom_19	284382	8809087	-	8809160		8809121
100	chrom_19	54922	49243913	-	49243962		49243923
100	chrom_19	54922	49243913	-	49243967		49243923
100	chrom_19	5731	14586098	-	14586137		14586108
100	chrom_19	5731	14586098	-	14586164		14586147	14586108
100	chrom_19	5731	14586118	-	14586168		14586147
100	chrom_19	57664	49371802	-	49371847		49371817
100	chrom_19	57664	49371802	-	49371853		49371817
100	chrom_19	6320	51226654	-	51226695		51226662
100	chrom_19	6320	51226654	-	51226700		51226662
100	chrom_19	6320	51226654	-	51226701		51226662
100	chrom_19	7137	55669001	-	55669075		55669073
100	chrom_19	7137	55669002	-	55669075		55669073
100	chrom_19	7137	55669013	-	55669075		55669073
100	chrom_19	7137	55669023	-	55669075		55669073
100	chrom_19	84106	8567469	-	8567499		8567492	8567491
100	chrom_19	84106	8567469	-	8567500		8567492	8567491
100	chrom_19	84839	3772129	-	3772175		3772168
100	chrom_19	84839	3772129	-	3772176		3772168
100	chrom_19	84839	3772129	-	3772204		3772180	3772168
100	chrom_19	84839	3772129	-	3772205		3772180	3772168
100	chrom_19	84839	3772135	-	3772205		3772180	3772168
100	chrom_19	9002	16999833	-	16999876		16999833
100	chrom_19	9535	39826671	-	39826696		39826677
100	chrom_20	100533107	62289189	-	62289230		62289227
100	chrom_20	100533107	62289196	-	62289230		62289227
100	chrom_20	100533107	62289197	-	62289230		62289227
100	chrom_20	51750	62289189	-	62289230		62289227
100	chrom_20	51750	62289196	-	62289230		62289227
100	chrom_20	51750	62289197	-	62289230		62289227
100	chrom_20	6725	62178822	-	62178853		62178841	62178832
100	chrom_20	84701	30225733	-	30225788		30225755
100	chrom_20	84701	30225733	-	30225789		30225755
100	chrom_21	337879	32185504	-	32185556		32185518
100	chrom_21	54020	43919743	-	43919815		43919802	43919801	43919761	43919751
100	chrom_21	54020	43919771	-	43919815		43919802	43919801
100	chrom_21	54020	43919778	-	43919815		43919802	43919801
100	chrom_22	3956	38071621	-	38071654		38071635
100	chrom_22	7008	41763357	-	41763378		41763366
100	chrom_22	7008	41763358	-	41763378		41763366
100	chrom_22	7008	41763359	-	41763378		41763366
200	chrom_01	115019	205912409	-	205912455		205912419
200	chrom_01	115019	205912409	-	205912456		205912419
200	chrom_01	115019	205912409	-	205912461		205912419
200	chrom_01	140576	153585339	-	153585405		153585395	153585388	153585387
200	chrom_01	57165	228337515	-	228337593		228337548
200	chrom_01	57165	228337516	-	228337593		228337548
200	chrom_01	57165	228337539	-	228337593		228337548
200	chrom_01	57165	228337529	-	228337576		228337548
200	chrom_01	81607	161059230	-	161059249		161059245
200	chrom_01	81607	161059230	-	161059250		161059245
200	chrom_01	81607	161059230	-	161059263		161059251	161059245
200	chrom_01	81607	161059230	-	161059277		161059251	161059245
200	chrom_01	81607	161059230	-	161059278		161059251	161059245
200	chrom_01	81607	161059230	-	161059279		161059251	161059245
200	chrom_01	81629	32827964	-	32828044		32828000
200	chrom_01	81629	32827989	-	32828044		32828000
200	chrom_01	81629	32827989	-	32828053		32828000
200	chrom_01	81629	32827989	-	32828054		32828000
200	chrom_01	81629	32827990	-	32828054		32828000
200	chrom_01	81629	32827991	-	32828054		32828000
200	chrom_01	81629	32827995	-	32828054		32828000
200	chrom_02	109	25141896	-	25141951		25141901
200	chrom_02	109	25141896	-	25141952		25141901
200	chrom_02	109	25141896	-	25141953		25141901
200	chrom_02	55679	128439177	-	128439241		128439196
200	chrom_02	7429	219283938	-	219283998		219283995	219283962	219283942
200	chrom_02	7429	219283943	-	219284008		219283995	219283962
200	chrom_02	7429	219283944	-	219284008		219283995	219283962
200	chrom_02	7429	219283962	-	219284008		219283995	219283962
200	chrom_03	131578	194090295	-	194090335		194090303
200	chrom_03	131578	194090295	-	194090336		194090303
200	chrom_03	131578	194090295	-	194090345		194090343	194090303
200	chrom_03	131578	194090306	-	194090366		194090343
200	chrom_03	131578	194090306	-	194090371		194090343
200	chrom_03	131578	194090306	-	194090372		194090343
200	chrom_03	132243	129262173	-	129262240		129262231	129262186	129262185
200	chrom_03	132243	129262173	-	129262250		129262231	129262186	129262185
200	chrom_03	132243	129262173	-	129262251		129262231	129262186	129262185
200	chrom_03	132243	129262180	-	129262251		129262231	129262186	129262185
200	chrom_03	132243	129262189	-	129262251		129262231
200	chrom_03	132243	129262195	-	129262251		129262231
200	chrom_03	4585	195538655	-	195538735		195538730
200	chrom_03	4585	195538664	-	195538735		195538730
200	chrom_05	1436	149492774	-	149492813		149492796
200	chrom_05	1436	149492774	-	149492814		149492796
200	chrom_05	1436	149492774	-	149492825		149492796
200	chrom_05	79628	148442539	-	148442603		148442543
200	chrom_06	1769	38683223	-	38683268		38683237
200	chrom_06	1769	38683228	-	38683268		38683237
200	chrom_06	1769	38683229	-	38683268		38683237
200	chrom_06	375519	88038847	-	88038894		88038860
200	chrom_06	81833	88757611	-	88757656		88757653
200	chrom_06	81833	88757612	-	88757656		88757653
200	chrom_07	168620	97841703	-	97841763		97841761
200	chrom_07	55503	142583339	-	142583367		142583353
200	chrom_07	55503	142583339	-	142583379		142583353
200	chrom_07	9265	6312043	-	6312066		6312062
200	chrom_07	9265	6312043	-	6312067		6312062
200	chrom_07	9265	6312043	-	6312084		6312062
200	chrom_07	9265	6312044	-	6312084		6312062
200	chrom_07	9265	6312045	-	6312084		6312062
200	chrom_07	9265	6312050	-	6312084		6312062
200	chrom_07	9265	6312051	-	6312084		6312062
200	chrom_07	9265	6312052	-	6312084		6312062
200	chrom_08	575	143545523	-	143545549		143545541
200	chrom_09	401563	139922058	-	139922093		139922076
200	chrom_09	401563	139922058	-	139922104		139922076
200	chrom_09	401563	139922058	-	139922113		139922076
200	chrom_09	401563	139922063	-	139922113		139922076
200	chrom_09	401563	139922064	-	139922113		139922076
200	chrom_09	401563	139922068	-	139922113		139922076
200	chrom_09	401563	139922069	-	139922113		139922076
200	chrom_09	51162	139553409	-	139553444		139553414
200	chrom_09	5646	33750618	-	33750645		33750637
200	chrom_09	5646	33750619	-	33750645		33750637
200	chrom_09	5646	33750623	-	33750645		33750637
200	chrom_09	5646	33750624	-	33750645		33750637
200	chrom_10	143162	49482762	-	49482816		49482768	49482767
200	chrom_10	56165	115939180	-	115939210		115939191
200	chrom_10	56165	115939180	-	115939223		115939191
200	chrom_10	56165	115939180	-	115939224		115939191
200	chrom_11	10089	65363294	-	65363357		65363350
200	chrom_11	10089	65363294	-	65363366		65363350
200	chrom_11	10089	65363294	-	65363367		65363350
200	chrom_11	114908	102323577	-	102323599		102323588
200	chrom_11	114908	102323578	-	102323599		102323588
200	chrom_11	114908	102323579	-	102323599		102323588
200	chrom_11	220004	61248693	-	61248768		61248718
200	chrom_11	220004	61248697	-	61248768		61248718
200	chrom_11	220004	61248698	-	61248768		61248718
200	chrom_11	220004	61248712	-	61248768		61248718
200	chrom_11	23650	120008665	-	120008701		120008681	120008674
200	chrom_11	23650	120008666	-	120008701		120008681	120008674
200	chrom_11	51286	789936	-	789990		789955
200	chrom_11	51286	789936	-	789994		789955
200	chrom_11	51286	789936	-	789995		789955
200	chrom_11	51286	789936	-	789999		789955
200	chrom_11	51286	789953	-	790003		789955
200	chrom_11	51286	789953	-	790004		789955
200	chrom_11	51286	789953	-	790008		789955
200	chrom_11	51286	789953	-	790019		789955
200	chrom_11	51286	789953	-	790020		789955
200	chrom_11	51286	789953	-	790021		789955
200	chrom_11	51286	789953	-	790022		789955
200	chrom_11	54766	111382908	-	111382958		111382939	111382916	111382915
200	chrom_11	54766	111382908	-	111382959		111382939	111382916	111382915
200	chrom_11	54766	111382908	-	111382960		111382939	111382916	111382915
200	chrom_11	54766	111382908	-	111382970		111382939	111382916	111382915
200	chrom_11	54766	111382908	-	111382971		111382939	111382916	111382915
200	chrom_11	54766	111382925	-	111382979		111382939
200	chrom_11	56158	112038209	-	112038267		112038214
200	chrom_11	56158	112038209	-	112038282		112038276	112038214
200	chrom_11	56158	112038209	-	112038283		112038276	112038214
200	chrom_11	56158	112038209	-	112038290		112038276	112038214
200	chrom_11	56158	112038236	-	112038290		112038276
200	chrom_11	56158	112038237	-	112038290		112038276
200	chrom_11	56158	112038247	-	112038290		112038276
200	chrom_11	56158	112038248	-	112038290		112038276
200	chrom_11	56673	8954356	-	8954409		8954396
200	chrom_11	56673	8954356	-	8954410		8954396
200	chrom_11	56673	8954356	-	8954415		8954396
200	chrom_11	56673	8954356	-	8954434		8954396
200	chrom_11	56673	8954356	-	8954435		8954396
200	chrom_11	56673	8954382	-	8954435		8954396
200	chrom_11	56673	8954382	-	8954449		8954396
200	chrom_12	10993	113841508	-	113841563		113841527
200	chrom_12	10993	113841508	-	113841564		113841527
200	chrom_12	10993	113841528	-	113841589		113841574
200	chrom_13	121793	111973125	-	111973179		111973162	111973159	111973148
200	chrom_13	121793	111973126	-	111973179		111973162	111973159	111973148
200	chrom_13	121793	111973127	-	111973179		111973162	111973159	111973148
200	chrom_13	121793	111973145	-	111973179		111973162	111973159	111973148
200	chrom_13	121793	111973151	-	111973179		111973162	111973159
200	chrom_13	121793	111973152	-	111973179		111973162	111973159
200	chrom_13	6011	114321754	-	114321792		114321771
200	chrom_14	5104	95047820	-	95047870		95047820
200	chrom_16	10942	2867313	-	2867358		2867331
200	chrom_16	10942	2867313	-	2867363		2867331
200	chrom_16	1775	2286578	-	2286653		2286602
200	chrom_16	3483	1844730	-	1844790		1844788	1844787
200	chrom_16	3483	1844730	-	1844791		1844788	1844787
200	chrom_16	64180	68014256	-	68014306		68014272
200	chrom_16	64180	68014256	-	68014314		68014272
200	chrom_16	6693	29674378	-	29674436		29674383	29674382
200	chrom_17	201181	40189847	-	40189899		40189896
200	chrom_17	201181	40189847	-	40189921		40189896
200	chrom_17	201181	40189847	-	40189926		40189896
200	chrom_17	201181	40189851	-	40189926		40189896
200	chrom_17	201181	40189874	-	40189937		40189896
200	chrom_17	353174	74075415	-	74075454		74075415
200	chrom_17	79092	78143902	-	78143972		78143914
200	chrom_17	9123	80186385	-	80186454		80186428
200	chrom_17	9744	7240002	-	7240035		7240014
200	chrom_17	9744	7240002	-	7240036		7240014
200	chrom_17	9744	7240003	-	7240036		7240014
200	chrom_19	1175	47354011	-	47354052		47354016
200	chrom_19	1175	47354011	-	47354053		47354016
200	chrom_19	1175	47354011	-	47354059		47354016
200	chrom_19	1175	47354012	-	47354059		47354016
200	chrom_19	1175	47354013	-	47354059		47354016
200	chrom_19	148022	4831566	-	4831612		4831580
200	chrom_19	148022	4831566	-	4831613		4831580
200	chrom_19	148022	4831566	-	4831618		4831580
200	chrom_19	148022	4831566	-	4831619		4831580
200	chrom_19	148022	4831567	-	4831619		4831580
200	chrom_19	148022	4831568	-	4831619		4831580
200	chrom_19	148170	54984235	-	54984291		54984281	54984273
200	chrom_19	148170	54984235	-	54984292		54984281	54984273
200	chrom_19	148170	54984260	-	54984319		54984281	54984273
200	chrom_19	148170	54984260	-	54984320		54984281	54984273
200	chrom_19	3004	544148	-	544222		544211
200	chrom_19	3004	544149	-	544222		544211
200	chrom_19	3004	544150	-	544222		544211
200	chrom_19	3004	544151	-	544222		544211
200	chrom_19	3004	544178	-	544222		544211
200	chrom_19	3004	544190	-	544222		544211
200	chrom_19	3004	544194	-	544222		544211
200	chrom_19	3004	544195	-	544222		544211
200	chrom_19	5739	47128157	-	47128197		47128177
200	chrom_19	5739	47128157	-	47128198		47128177
200	chrom_19	5739	47128157	-	47128204		47128177
200	chrom_19	5739	47128173	-	47128204		47128177
200	chrom_19	8993	46526365	-	46526419		46526368
200	chrom_19	8993	46526365	-	46526420		46526368
200	chrom_20	140690	56100515	-	56100563		56100521
200	chrom_20	140690	56100515	-	56100573		56100521
200	chrom_20	140690	56100515	-	56100574		56100521
200	chrom_20	140690	56100515	-	56100575		56100521
200	chrom_20	140690	56100515	-	56100582		56100521
200	chrom_20	140690	56100515	-	56100591		56100588	56100521
200	chrom_20	140690	56100515	-	56100592		56100588	56100521
200	chrom_20	140690	56100515	-	56100593		56100588	56100521
200	chrom_20	140690	56100533	-	56100594		56100588
200	chrom_20	140690	56100533	-	56100595		56100588
200	chrom_20	140690	56100533	-	56100607		56100588
200	chrom_20	22918	23066813	-	23066869		23066861	23066854
200	chrom_21	29947	45681907	-	45681949		45681946
200	chrom_21	29947	45681907	-	45681954		45681946
200	chrom_21	29947	45681907	-	45681960		45681946
200	chrom_21	29947	45681907	-	45681974		45681946
200	chrom_21	29947	45681907	-	45681975		45681946
200	chrom_21	29947	45681907	-	45681979		45681946
200	chrom_21	29947	45681908	-	45681979		45681946
200	chrom_21	29947	45681919	-	45681995		45681946
200	chrom_21	29947	45681919	-	45681996		45681946
200	chrom_22	23532	22901499	-	22901535		22901514
200	chrom_22	23532	22901499	-	22901544		22901514
200	chrom_22	23532	22901500	-	22901544		22901514
200	chrom_22	23532	22901504	-	22901544		22901514
200	chrom_22	23532	22901505	-	22901544		22901514
200	chrom_x_23	158809	26210676	-	26210754		26210744
200	chrom_x_23	158809	26210677	-	26210754		26210744
200	chrom_x_23	158809	26210691	-	26210754		26210744
200	chrom_x_23	158809	26210692	-	26210754		26210744
200	chrom_x_23	158809	26210693	-	26210754		26210744
200	chrom_x_23	158809	26210698	-	26210754		26210744
200	chrom_x_23	158809	26210699	-	26210754		26210744
200	chrom_x_23	158809	26210700	-	26210754		26210744
200	chrom_x_23	158809	26210725	-	26210754		26210744
300	chrom_01	127534	35225566	-	35225611		35225570
300	chrom_01	148930	47016625	-	47016683		47016677
300	chrom_01	148930	47016625	-	47016684		47016677
300	chrom_01	1907	41950074	-	41950115		41950091
300	chrom_01	1907	41950074	-	41950116		41950091
300	chrom_01	1907	41950074	-	41950117		41950091
300	chrom_01	1907	41950074	-	41950143		41950091
300	chrom_01	199964	55446694	-	55446751		55446738	55446731
300	chrom_01	199964	55446701	-	55446751		55446738	55446731
300	chrom_01	199964	55446728	-	55446751		55446738	55446731
300	chrom_01	2709	35220927	-	35220979		35220958
300	chrom_01	2709	35220928	-	35220979		35220958
300	chrom_01	2709	35220935	-	35221005		35220986	35220958
300	chrom_01	2709	35220959	-	35221019		35220986
300	chrom_01	8863	7844965	-	7845010		7844971
300	chrom_01	90529	24741318	-	24741373		24741366
300	chrom_01	90529	24741318	-	24741383		24741366
300	chrom_01	90529	24741318	-	24741384		24741366
300	chrom_01	90529	24741318	-	24741385		24741366
300	chrom_02	11117	27301635	-	27301667		27301649
300	chrom_02	23175	11817912	-	11817957		11817926
300	chrom_02	23175	11817913	-	11817957		11817926
300	chrom_02	3623	220437156	-	220437222		220437172
300	chrom_02	3623	220437157	-	220437222		220437172
300	chrom_03	1294	48632306	-	48632365		48632347
300	chrom_03	1294	48632306	-	48632366		48632347
300	chrom_03	131177	58652277	-	58652328		58652305
300	chrom_03	4486	49941029	-	49941095		49941043
300	chrom_03	4486	49941029	-	49941101		49941043
300	chrom_03	5062	196466930	-	196466973		196466939
300	chrom_03	5062	196466931	-	196466973		196466939
300	chrom_03	9034	46448930	-	46448989		46448963
300	chrom_03	9034	46448939	-	46448989		46448963
300	chrom_04	285498	1107062	-	1107139		1107131
300	chrom_04	285498	1107069	-	1107139		1107131
300	chrom_04	6649	24797335	-	24797362		24797347
300	chrom_05	3779	169816371	-	169816429		169816379
300	chrom_06	117283	33714470	-	33714508		33714487
300	chrom_06	117283	33714470	-	33714513		33714487
300	chrom_06	117283	33714471	-	33714513		33714487
300	chrom_06	117283	33714483	-	33714513		33714487
300	chrom_06	221481	35705062	-	35705125		35705101
300	chrom_06	375519	88038724	-	88038786		88038741	88038726
300	chrom_06	375519	88038724	-	88038787		88038741	88038726
300	chrom_06	7287	35480360	-	35480434		35480432
300	chrom_06	7287	35480360	-	35480435		35480432
300	chrom_06	7287	35480375	-	35480443		35480441	35480432
300	chrom_06	79865	41168631	-	41168705		41168699	41168698
300	chrom_06	79865	41168652	-	41168705		41168699	41168698
300	chrom_07	135892	72741800	-	72741836		72741831
300	chrom_07	135892	72741800	-	72741842		72741831
300	chrom_07	135892	72741800	-	72741843		72741831
300	chrom_07	55503	142583244	-	142583285		142583275	142583274
300	chrom_07	55503	142583244	-	142583286		142583275	142583274
300	chrom_07	55503	142583244	-	142583287		142583275	142583274
300	chrom_08	27121	42234403	-	42234440		42234430	42234423
300	chrom_08	27121	42234403	-	42234463		42234430	42234423
300	chrom_08	27121	42234403	-	42234464		42234430	42234423
300	chrom_09	11092	135754495	-	135754548		135754531
300	chrom_09	11092	135754496	-	135754548		135754531
300	chrom_09	11092	135754512	-	135754548		135754531
300	chrom_09	11092	135754513	-	135754548		135754531
300	chrom_09	2022	130616780	-	130616825		130616820
300	chrom_09	2022	130616780	-	130616826		130616820
300	chrom_09	2022	130616780	-	130616831		130616820
300	chrom_09	2889	134612633	-	134612686		134612645
300	chrom_09	2889	134612633	-	134612714		134612645
300	chrom_09	51162	139553566	-	139553594		139553573
300	chrom_09	56751	135458225	-	135458289		135458272
300	chrom_09	56751	135458225	-	135458290		135458272
300	chrom_09	56751	135458241	-	135458290		135458272
300	chrom_09	56751	135458242	-	135458290		135458272
300	chrom_09	56751	135458246	-	135458290		135458272
300	chrom_09	5730	139872173	-	139872228		139872208
300	chrom_09	5730	139872192	-	139872228		139872208
300	chrom_09	5730	139872193	-	139872228		139872208
300	chrom_09	84814	134165282	-	134165349		134165300	134165294
300	chrom_10	338599	76818012	-	76818059		76818050
300	chrom_10	338599	76818012	-	76818065		76818050
300	chrom_10	374355	118084172	-	118084209		118084203
300	chrom_11	10335	10715236	-	10715292		10715279
300	chrom_11	10335	10715236	-	10715293		10715279
300	chrom_11	10335	10715236	-	10715294		10715279
300	chrom_11	10335	10715241	-	10715306		10715279
300	chrom_11	10335	10715266	-	10715330		10715279
300	chrom_11	1128	62688714	-	62688784		62688751
300	chrom_11	1128	62688714	-	62688785		62688751
300	chrom_11	1128	62688714	-	62688786		62688751
300	chrom_11	1128	62688739	-	62688811		62688751
300	chrom_11	1128	62688724	-	62688780		62688751
300	chrom_11	1128	62688735	-	62688796		62688751
300	chrom_11	2001	34535083	-	34535123		34535118
300	chrom_11	221091	62457108	-	62457147		62457138	62457137
300	chrom_11	221091	62457108	-	62457152		62457138	62457137
300	chrom_11	221091	62457108	-	62457153		62457138	62457137
300	chrom_11	23650	120008570	-	120008607		120008599
300	chrom_11	84959	122526663	-	122526685		122526667
300	chrom_11	84959	122526663	-	122526690		122526667
300	chrom_11	84959	122526663	-	122526697		122526667
300	chrom_11	84959	122526664	-	122526697		122526667
300	chrom_12	160777	119772772	-	119772809		119772779
300	chrom_12	2251	4554494	-	4554547		4554527
300	chrom_12	2251	4554494	-	4554575		4554527
300	chrom_12	2251	4554494	-	4554576		4554527
300	chrom_12	23017	50297463	-	50297516		50297513
300	chrom_12	23017	50297464	-	50297516		50297513
300	chrom_12	6927	121416758	-	121416806		121416792
300	chrom_15	3067	50557892	-	50557944		50557917
300	chrom_16	1013	89238395	-	89238441		89238419
300	chrom_16	1013	89238395	-	89238454		89238419
300	chrom_16	1013	89238395	-	89238455		89238419
300	chrom_16	1013	89238395	-	89238462		89238419
300	chrom_16	1013	89238396	-	89238462		89238419
300	chrom_16	1013	89238397	-	89238462		89238419
300	chrom_16	124152	19728005	-	19728040		19728016
300	chrom_16	260429	2836416	-	2836455		2836423
300	chrom_16	51673	67427141	-	67427196		67427187
300	chrom_16	84229	57728913	-	57728968		57728956
300	chrom_16	84229	57728938	-	57728968		57728956
300	chrom_16	84229	57728939	-	57728968		57728956
300	chrom_16	84229	57728940	-	57728968		57728956
300	chrom_16	84229	57728947	-	57728968		57728956
300	chrom_17	124626	38024668	-	38024735		38024711
300	chrom_17	124626	38024675	-	38024735		38024711
300	chrom_17	124626	38024681	-	38024745		38024711
300	chrom_17	124626	38024682	-	38024745		38024711
300	chrom_17	124626	38024693	-	38024745		38024711
300	chrom_17	124626	38024700	-	38024745		38024711
300	chrom_17	124626	38024709	-	38024745		38024711
300	chrom_17	124783	43339180	-	43339208		43339186
300	chrom_17	124783	43339180	-	43339221		43339186
300	chrom_17	124783	43339180	-	43339245		43339186
300	chrom_17	124783	43339180	-	43339246		43339186
300	chrom_17	124783	43339180	-	43339247		43339186
300	chrom_17	1440	38171816	-	38171865		38171851
300	chrom_17	1440	38171835	-	38171865		38171851
300	chrom_17	1440	38171836	-	38171865		38171851
300	chrom_17	2027	4854601	-	4854663		4854650
300	chrom_17	2027	4854602	-	4854663		4854650
300	chrom_17	2027	4854603	-	4854663		4854650
300	chrom_17	2027	4854608	-	4854663		4854650
300	chrom_17	2027	4854609	-	4854663		4854650
300	chrom_17	2027	4854630	-	4854683		4854650
300	chrom_17	22861	5487536	-	5487588		5487585
300	chrom_17	22861	5487536	-	5487595		5487585
300	chrom_17	22861	5487536	-	5487596		5487585
300	chrom_17	22861	5487536	-	5487602		5487585
300	chrom_17	22861	5487537	-	5487602		5487585
300	chrom_17	22861	5487544	-	5487602		5487585
300	chrom_17	22861	5487554	-	5487602		5487585
300	chrom_17	432	7082594	-	7082627		7082603
300	chrom_17	432	7082594	-	7082628		7082603
300	chrom_17	432	7082594	-	7082634		7082603
300	chrom_17	432	7082594	-	7082639		7082603
300	chrom_17	432	7082594	-	7082651		7082603
300	chrom_17	432	7082594	-	7082658		7082603
300	chrom_17	432	7082595	-	7082658		7082603
300	chrom_17	432	7082596	-	7082658		7082603
300	chrom_17	432	7082600	-	7082658		7082603
300	chrom_17	51393	16319058	-	16319130		16319106	16319082
300	chrom_17	51393	16319059	-	16319130		16319106	16319082
300	chrom_17	51393	16319063	-	16319130		16319106	16319082
300	chrom_17	51393	16319079	-	16319130		16319106	16319082
300	chrom_17	9058	26800868	-	26800903		26800894
300	chrom_17	9058	26800869	-	26800903		26800894
300	chrom_17	9058	26800870	-	26800903		26800894
300	chrom_17	9058	26800880	-	26800903		26800894
300	chrom_19	115948	11545710	-	11545754		11545719
300	chrom_19	115948	11545710	-	11545761		11545719
300	chrom_19	3249	35531636	-	35531671		35531668
300	chrom_19	3783	44285167	-	44285200		44285179
300	chrom_19	3783	44285167	-	44285201		44285179
300	chrom_19	3783	44285167	-	44285206		44285179
300	chrom_19	3783	44285167	-	44285207		44285179
300	chrom_19	5653	51472630	-	51472689		51472676
300	chrom_19	5653	51472650	-	51472714		51472676
300	chrom_19	60385	50266217	-	50266260		50266222
300	chrom_19	60385	50266218	-	50266260		50266222
300	chrom_19	60385	50266219	-	50266260		50266222
300	chrom_19	6370	8117868	-	8117924		8117899
300	chrom_19	6370	8117878	-	8117924		8117899
300	chrom_19	6370	8117879	-	8117924		8117899
300	chrom_19	7138	55660310	-	55660370		55660314	55660313
300	chrom_19	7138	55660310	-	55660371		55660314	55660313
300	chrom_19	7138	55660310	-	55660372		55660314	55660313
300	chrom_19	89790	51920766	-	51920803		51920781
300	chrom_19	89790	51920767	-	51920803		51920781
300	chrom_20	551	3065072	-	3065114		3065087
300	chrom_20	551	3065072	-	3065124		3065087
300	chrom_20	551	3065072	-	3065137		3065087
300	chrom_20	551	3065072	-	3065138		3065087
300	chrom_20	551	3065072	-	3065144		3065087
300	chrom_20	551	3065082	-	3065144		3065087
300	chrom_20	551	3065082	-	3065162		3065087
300	chrom_20	551	3065083	-	3065162		3065087
300	chrom_20	551	3065084	-	3065162		3065087
300	chrom_20	57642	61924764	-	61924822		61924818
300	chrom_20	57642	61924765	-	61924822		61924818
300	chrom_20	57642	61924783	-	61924822		61924818
300	chrom_20	57642	61924797	-	61924822		61924818
300	chrom_20	57642	61924798	-	61924822		61924818
300	chrom_21	29947	45681809	-	45681890		45681877
300	chrom_21	29947	45681837	-	45681894		45681877
300	chrom_21	29947	45681837	-	45681895		45681877
300	chrom_21	3689	46348512	-	46348534		46348520
300	chrom_21	3689	46348512	-	46348539		46348520
300	chrom_21	3689	46348512	-	46348544		46348520
300	chrom_21	3689	46348512	-	46348549		46348520
300	chrom_21	54020	43919973	-	43920025		43920022
300	chrom_21	54020	43919974	-	43920025		43920022
300	chrom_22	6753	37608057	-	37608107		37608101	37608071
300	chrom_22	6753	37608057	-	37608108		37608101	37608071
300	chrom_22	6753	37608057	-	37608109		37608101	37608071
300	chrom_22	6753	37608057	-	37608110		37608101	37608071
400	chrom_01	10903	149908405	-	149908454		149908431
400	chrom_01	10903	149908405	-	149908455		149908431
400	chrom_01	10903	149908405	-	149908456		149908431
400	chrom_01	10903	149908405	-	149908457		149908431
400	chrom_01	10903	149908405	-	149908476		149908431
400	chrom_01	10903	149908405	-	149908477		149908431
400	chrom_01	10903	149908405	-	149908478		149908431
400	chrom_01	148930	47016536	-	47016586		47016577
400	chrom_01	148930	47016536	-	47016587		47016577
400	chrom_01	199964	55446774	-	55446831		55446785
400	chrom_01	22977	19614893	-	19614922		19614904
400	chrom_01	22977	19614893	-	19614923		19614904
400	chrom_01	388595	16069250	-	16069315		16069306	16069298
400	chrom_01	388595	16069251	-	16069315		16069306	16069298
400	chrom_01	388595	16069252	-	16069315		16069306	16069298
400	chrom_01	388595	16069260	-	16069315		16069306	16069298
400	chrom_01	400823	222910858	-	222910926		222910898	222910861
400	chrom_01	54587	1293550	-	1293593		1293585
400	chrom_01	54587	1293521	-	1293596		1293585
400	chrom_01	54587	1293521	-	1293597		1293585
400	chrom_01	54587	1293521	-	1293598		1293585
400	chrom_01	54587	1293539	-	1293603		1293585
400	chrom_01	54587	1293539	-	1293613		1293585
400	chrom_01	6271	153601220	-	153601264		153601241
400	chrom_01	79258	2564094	-	2564139		2564127
400	chrom_01	79258	2564094	-	2564140		2564127
400	chrom_01	79258	2564094	-	2564141		2564127
400	chrom_01	79258	2564095	-	2564141		2564127
400	chrom_02	11117	27301797	-	27301834		27301831	27301826	27301822
400	chrom_02	11117	27301798	-	27301834		27301831	27301826	27301822
400	chrom_02	11117	27301799	-	27301834		27301831	27301826	27301822
400	chrom_02	1545	38302927	-	38302994		38302967
400	chrom_02	1545	38302928	-	38302994		38302967
400	chrom_02	284948	85662226	-	85662288		85662286	85662285
400	chrom_02	284948	85662254	-	85662288		85662286	85662285
400	chrom_02	284948	85662255	-	85662288		85662286	85662285
400	chrom_02	9290	231789542	-	231789586		231789581	231789546	231789545
400	chrom_02	9290	231789542	-	231789604		231789581	231789546	231789545
400	chrom_02	9290	231789543	-	231789604		231789581	231789546	231789545
400	chrom_02	9290	231789555	-	231789604		231789581
400	chrom_03	11170	58563098	-	58563156		58563098
400	chrom_03	132243	129262375	-	129262420		129262400	129262399	129262394	129262393
400	chrom_03	132243	129262381	-	129262420		129262400	129262399	129262394	129262393
400	chrom_03	132243	129262382	-	129262420		129262400	129262399	129262394	129262393
400	chrom_03	132243	129262383	-	129262420		129262400	129262399	129262394	129262393
400	chrom_03	151871	109035015	-	109035041		109035033
400	chrom_03	151871	109035015	-	109035042		109035033
400	chrom_03	151871	109035015	-	109035043		109035033
400	chrom_03	151871	109035015	-	109035047		109035033
400	chrom_03	151871	109035015	-	109035048		109035033
400	chrom_03	151871	109035015	-	109035052		109035033
400	chrom_03	151871	109035015	-	109035053		109035033
400	chrom_03	151871	109035015	-	109035054		109035033
400	chrom_03	151871	109035015	-	109035055		109035033
400	chrom_03	259236	46743167	-	46743213		46743199
400	chrom_03	259236	46743167	-	46743218		46743199
400	chrom_03	259236	46743167	-	46743219		46743199
400	chrom_03	259236	46743179	-	46743219		46743199
400	chrom_03	26998	186358473	-	186358514		186358473
400	chrom_03	26998	186358473	-	186358537		186358473
400	chrom_04	6649	24797417	-	24797463		24797442
400	chrom_04	6649	24797418	-	24797463		24797442
400	chrom_05	147	159344043	-	159344097		159344093
400	chrom_06	222662	35773411	-	35773442		35773415
400	chrom_06	222662	35773411	-	35773469		35773415
400	chrom_06	285852	41196389	-	41196446		41196436
400	chrom_06	285852	41196390	-	41196446		41196436
400	chrom_06	285852	41196391	-	41196446		41196436
400	chrom_06	285852	41196399	-	41196453		41196436
400	chrom_06	378884	18122498	-	18122530		18122522
400	chrom_06	378884	18122498	-	18122538		18122522
400	chrom_06	378884	18122498	-	18122539		18122522
400	chrom_07	7784	76027182	-	76027230		76027210
400	chrom_08	115908	104384045	-	104384107		104384051
400	chrom_08	286122	144120994	-	144121064		144121057
400	chrom_08	286122	144120995	-	144121064		144121057
400	chrom_08	286122	144120999	-	144121064		144121057
400	chrom_08	286122	144121000	-	144121064		144121057
400	chrom_08	286122	144121001	-	144121064		144121057
400	chrom_08	286122	144121012	-	144121064		144121057
400	chrom_08	286122	144121013	-	144121064		144121057
400	chrom_08	286122	144121017	-	144121064		144121057
400	chrom_08	286122	144121018	-	144121064		144121057
400	chrom_08	286122	144121019	-	144121064		144121057
400	chrom_08	286122	144121030	-	144121064		144121057
400	chrom_08	286122	144121031	-	144121064		144121057
400	chrom_08	286122	144121035	-	144121064		144121057
400	chrom_08	286122	144121036	-	144121064		144121057
400	chrom_08	286122	144121037	-	144121064		144121057
400	chrom_08	55630	145641902	-	145641969		145641964
400	chrom_08	55630	145641902	-	145641973		145641964
400	chrom_08	640	11351830	-	11351905		11351893
400	chrom_08	640	11351843	-	11351905		11351893
400	chrom_08	640	11351847	-	11351905		11351893
400	chrom_08	640	11351848	-	11351905		11351893
400	chrom_09	2022	130616648	-	130616706		130616703
400	chrom_09	2022	130616648	-	130616707		130616703
400	chrom_09	2022	130616661	-	130616717		130616703
400	chrom_09	2022	130616661	-	130616727		130616703
400	chrom_09	2022	130616661	-	130616728		130616703
400	chrom_09	2022	130616686	-	130616737		130616703
400	chrom_09	2022	130616686	-	130616738		130616703
400	chrom_09	2529	139926933	-	139926980		139926961
400	chrom_09	2529	139926933	-	139926981		139926961
400	chrom_09	2529	139926933	-	139926982		139926961
400	chrom_10	8028	21823463	-	21823492		21823489
400	chrom_10	8028	21823463	-	21823493		21823489
400	chrom_10	8028	21823463	-	21823497		21823489
400	chrom_10	8028	21823471	-	21823497		21823489
400	chrom_10	8028	21823476	-	21823497		21823489
400	chrom_11	57053	3692225	-	3692295		3692279
400	chrom_11	57053	3692240	-	3692295		3692279
400	chrom_11	966	33757629	-	33757678		33757675
400	chrom_11	966	33757629	-	33757679		33757675
400	chrom_11	966	33757629	-	33757690		33757675
400	chrom_11	966	33757629	-	33757696		33757675
400	chrom_11	966	33757649	-	33757696		33757675
400	chrom_11	975	2398850	-	2398902		2398866
400	chrom_11	975	2398860	-	2398902		2398866
400	chrom_11	975	2398861	-	2398902		2398866
400	chrom_11	975	2398862	-	2398902		2398866
400	chrom_12	1606	56325283	-	56325324		56325312
400	chrom_12	1606	56325284	-	56325324		56325312
400	chrom_12	1606	56325302	-	56325324		56325312
400	chrom_12	6927	121416864	-	121416926		121416920	121416915
400	chrom_12	6927	121416888	-	121416948		121416920	121416915
400	chrom_12	6927	121416906	-	121416948		121416920	121416915
400	chrom_12	6927	121416911	-	121416948		121416920	121416915
400	chrom_12	6927	121416912	-	121416948		121416920	121416915
400	chrom_13	8858	113813285	-	113813352		113813296
400	chrom_13	8858	113813285	-	113813357		113813296
400	chrom_13	8858	113813286	-	113813357		113813296
400	chrom_14	5265	94856662	-	94856728		94856667
400	chrom_14	5265	94856662	-	94856729		94856667
400	chrom_15	257364	75941662	-	75941721		75941677
400	chrom_15	257364	75941675	-	75941721		75941677
400	chrom_15	825	42652052	-	42652085		42652080
400	chrom_15	825	42652053	-	42652085		42652080
400	chrom_15	91860	68498064	-	68498104		68498092
400	chrom_15	91860	68498064	-	68498132		68498092
400	chrom_16	1800	89680020	-	89680101		89680087	89680069	89680040
400	chrom_16	1800	89680024	-	89680101		89680087	89680069	89680040
400	chrom_16	1800	89680025	-	89680101		89680087	89680069	89680040
400	chrom_16	1800	89680040	-	89680101		89680087	89680069	89680040
400	chrom_16	1800	89680045	-	89680101		89680087	89680069
400	chrom_16	253982	29912462	-	29912530		29912525
400	chrom_16	253982	29912463	-	29912530		29912525
400	chrom_16	253982	29912486	-	29912530		29912525
400	chrom_17	10266	40913569	-	40913604		40913599
400	chrom_17	10266	40913569	-	40913605		40913599
400	chrom_17	201243	7329242	-	7329279		7329273
400	chrom_17	201243	7329243	-	7329279		7329273
400	chrom_17	201243	7329247	-	7329279		7329273
400	chrom_17	201243	7329248	-	7329279		7329273
400	chrom_17	201243	7329249	-	7329279		7329273
400	chrom_17	22899	8213897	-	8213930		8213930
400	chrom_17	2905	72855618	-	72855651		72855640
400	chrom_17	2905	72855618	-	72855652		72855640
400	chrom_17	2905	72855618	-	72855673		72855640
400	chrom_17	2905	72855618	-	72855677		72855640
400	chrom_17	2905	72855626	-	72855681		72855640
400	chrom_17	2905	72855626	-	72855689		72855640
400	chrom_17	2905	72855626	-	72855700		72855640
400	chrom_17	54739	6659461	-	6659508		6659485	6659461
400	chrom_17	6442	48243670	-	48243733		48243675
400	chrom_19	115727	38916566	-	38916628		38916593
400	chrom_19	115727	38916585	-	38916644		38916593
400	chrom_19	115727	38916585	-	38916645		38916593
400	chrom_19	2116	36132947	-	36132988		36132963
400	chrom_19	2116	36132991	-	36133038		36133031
400	chrom_19	2116	36132991	-	36133039		36133031
400	chrom_19	2116	36132991	-	36133040		36133031
400	chrom_19	2116	36132992	-	36133040		36133031
400	chrom_19	2116	36132993	-	36133040		36133031
400	chrom_19	2323	49977770	-	49977829		49977785
400	chrom_19	2323	49977777	-	49977829		49977785
400	chrom_19	2323	49977781	-	49977829		49977785
400	chrom_19	2323	49977782	-	49977829		49977785
400	chrom_19	27134	3708641	-	3708675		3708675
400	chrom_19	284359	49249772	-	49249815		49249790
400	chrom_19	284359	49249772	-	49249837		49249790
400	chrom_19	284359	49249772	-	49249838		49249790
400	chrom_19	284359	49249777	-	49249838		49249790
400	chrom_19	3783	44285021	-	44285081		44285067
400	chrom_19	3783	44285022	-	44285081		44285067
400	chrom_19	51298	375619	-	375652		375647
400	chrom_19	51298	375619	-	375653		375647
400	chrom_19	51298	375619	-	375660		375647
400	chrom_19	51298	375624	-	375660		375647
400	chrom_19	51298	375625	-	375660		375647
400	chrom_19	51298	375634	-	375660		375647
400	chrom_19	54922	49243588	-	49243627		49243616
400	chrom_19	54922	49243588	-	49243634		49243616
400	chrom_19	54922	49243588	-	49243635		49243616
400	chrom_19	54922	49243588	-	49243636		49243616
400	chrom_19	54922	49243588	-	49243641		49243616
400	chrom_19	54922	49243588	-	49243642		49243616
400	chrom_19	54922	49243602	-	49243663		49243653	49243616
400	chrom_19	54922	49243602	-	49243664		49243653	49243616
400	chrom_19	54922	49243602	-	49243665		49243653	49243616
400	chrom_19	54	11689443	-	11689488		11689476
400	chrom_19	93099	36004194	-	36004249		36004243
400	chrom_20	359710	31643533	-	31643593		31643553
400	chrom_22	5880	37639944	-	37639994		37639991
400	chrom_22	5880	37639975	-	37640001		37639991
400	chrom_22	9582	39378715	-	39378765		39378732
400	chrom_22	9582	39378729	-	39378765		39378732
500	chrom_01	114548	247579916	-	247579952		247579939
500	chrom_01	114548	247579917	-	247579952		247579939
500	chrom_01	388611	27709351	-	27709398		27709390
500	chrom_01	84958	27668890	-	27668927		27668921
500	chrom_01	84958	27668891	-	27668927		27668921
500	chrom_01	912	158150156	-	158150210		158150201
500	chrom_01	912	158150157	-	158150210		158150201
500	chrom_01	912	158150158	-	158150210		158150201
500	chrom_01	978	20915889	-	20915938		20915931
500	chrom_01	978	20915889	-	20915939		20915931
500	chrom_02	11117	27301867	-	27301913		27301873	27301867
500	chrom_02	11117	27301868	-	27301913		27301873
500	chrom_02	150771	96991484	-	96991532		96991508
500	chrom_02	3176	138722263	-	138722303		138722280
500	chrom_02	51449	70485634	-	70485662		70485643
500	chrom_03	1294	48632101	-	48632177		48632169
500	chrom_03	1294	48632124	-	48632182		48632169
500	chrom_03	1294	48632124	-	48632183		48632169
500	chrom_03	1294	48632124	-	48632184		48632169
500	chrom_03	1294	48632124	-	48632192		48632169
500	chrom_03	1294	48632124	-	48632193		48632169
500	chrom_03	1605	49506559	-	49506602		49506592	49506591
500	chrom_03	1605	49506563	-	49506602		49506592	49506591
500	chrom_03	7066	184095438	-	184095476		184095449
500	chrom_03	7066	184095438	-	184095477		184095449
500	chrom_03	7401	150690287	-	150690345		150690295
500	chrom_03	7401	150690304	-	150690370		150690357
500	chrom_04	10417	1202321	-	1202343		1202324
500	chrom_04	10417	1202321	-	1202344		1202324
500	chrom_05	22838	175963998	-	175964017		175964008
500	chrom_05	22838	175963998	-	175964018		175964008
500	chrom_05	22838	175963998	-	175964019		175964008
500	chrom_05	22838	175963998	-	175964020		175964008
500	chrom_05	22838	175963998	-	175964021		175964008
500	chrom_05	3779	169816167	-	169816197		169816180
500	chrom_05	3779	169816167	-	169816198		169816180
500	chrom_05	3779	169816167	-	169816206		169816180
500	chrom_05	3779	169816167	-	169816214		169816214	169816180
500	chrom_05	3779	169816167	-	169816237		169816214	169816180
500	chrom_05	56172	14871405	-	14871448		14871445
500	chrom_05	56172	14871405	-	14871449		14871445
500	chrom_05	56172	14871405	-	14871454		14871445
500	chrom_05	56172	14871405	-	14871455		14871445
500	chrom_06	117283	33714322	-	33714341		33714328
500	chrom_06	117283	33714322	-	33714342		33714328
500	chrom_06	117283	33714322	-	33714343		33714328
500	chrom_06	221476	36916447	-	36916511		36916495
500	chrom_06	221476	36916451	-	36916511		36916495
500	chrom_06	221476	36916462	-	36916538		36916495
500	chrom_06	221476	36916482	-	36916538		36916495
500	chrom_06	404220	4079842	-	4079879		4079845
500	chrom_07	155051	151136645	-	151136683		151136670
500	chrom_07	340348	128785119	-	128785189		128785148
500	chrom_07	340348	128785139	-	128785197		128785148
500	chrom_08	83482	145559497	-	145559533		145559518
500	chrom_09	203	130639541	-	130639614		130639612	130639611
500	chrom_09	286234	90498214	-	90498258		90498224
500	chrom_09	286234	90498214	-	90498268		90498224
500	chrom_09	401546	112969921	-	112969956		112969953
500	chrom_09	401546	112969921	-	112969967		112969953
500	chrom_09	401546	112969921	-	112969983		112969953
500	chrom_09	401546	112969925	-	112969983		112969953
500	chrom_09	401546	112969925	-	112970011		112969953
500	chrom_09	401546	112969926	-	112970012		112969953
500	chrom_09	401546	112969927	-	112970013		112969953
500	chrom_09	402381	138590885	-	138590918		138590901
500	chrom_09	402381	138590885	-	138590931		138590901
500	chrom_09	402381	138590885	-	138590955		138590933	138590901
500	chrom_09	402381	138590904	-	138590967		138590933
500	chrom_10	338599	76817816	-	76817853		76817838	76817837
500	chrom_10	338599	76817816	-	76817860		76817838	76817837
500	chrom_11	723961	2181948	-	2181991		2181987
500	chrom_11	723961	2181948	-	2181992		2181987
500	chrom_11	723961	2181948	-	2182002		2181987
500	chrom_11	723961	2181952	-	2182002		2181987
500	chrom_11	723961	2181968	-	2182002		2181987
500	chrom_11	79056	32851888	-	32851941		32851918
500	chrom_11	79056	32851889	-	32851941		32851918
500	chrom_12	2819	50498021	-	50498045		50498023
500	chrom_12	326625	110010907	-	110010943		110010943
500	chrom_12	3902	6882084	-	6882134		6882092
500	chrom_12	3902	6882085	-	6882134		6882092
500	chrom_13	2155	113760553	-	113760597		113760592	113760587
500	chrom_13	2155	113760553	-	113760598		113760592	113760587
500	chrom_13	2155	113760553	-	113760599		113760592	113760587
500	chrom_14	388021	105070616	-	105070663		105070619
500	chrom_14	388021	105070616	-	105070690		105070619
500	chrom_15	2242	91428096	-	91428162		91428140	91428132
500	chrom_15	2242	91428096	-	91428163		91428140	91428132
500	chrom_15	2242	91428097	-	91428163		91428140	91428132
500	chrom_15	5330	40599712	-	40599740		40599731	40599730
500	chrom_15	5330	40599712	-	40599745		40599731	40599730
500	chrom_15	5330	40599712	-	40599746		40599731	40599730
500	chrom_15	5330	40599712	-	40599747		40599731	40599730
500	chrom_16	112755	31021396	-	31021423		31021417
500	chrom_16	146547	31160916	-	31160954		31160931
500	chrom_16	23174	87524964	-	87525018		87525004
500	chrom_16	23174	87524964	-	87525038		87525024	87525004
500	chrom_16	23174	87524977	-	87525038		87525024	87525004
500	chrom_17	1742	7122924	-	7122959		7122950
500	chrom_17	1742	7122924	-	7122963		7122950
500	chrom_17	433	7017668	-	7017698		7017695	7017677
500	chrom_17	433	7017668	-	7017699		7017695	7017677
500	chrom_17	433	7017668	-	7017711		7017695	7017677
500	chrom_17	5176	1665689	-	1665741		1665698
500	chrom_17	5176	1665689	-	1665746		1665698
500	chrom_17	8913	48638898	-	48638924		48638921
500	chrom_17	8913	48638898	-	48638925		48638921
500	chrom_17	8913	48638899	-	48638925		48638921
500	chrom_17	8913	48638900	-	48638925		48638921
500	chrom_17	974	62009225	-	62009250		62009246
500	chrom_18	26251	77624072	-	77624129		77624078
500	chrom_18	26251	77624073	-	77624129		77624078
500	chrom_19	11202	51504498	-	51504540		51504516
500	chrom_19	126147	49175793	-	49175860		49175847
500	chrom_19	1675	860104	-	860161		860153
500	chrom_19	1675	860104	-	860162		860153
500	chrom_19	55850	17326555	-	17326623		17326584
500	chrom_19	55850	17326579	-	17326644		17326584
500	chrom_19	55850	17326580	-	17326644		17326584
500	chrom_19	55850	17326581	-	17326644		17326584
500	chrom_19	5650	51486852	-	51486911		51486902
500	chrom_19	5650	51486875	-	51486916		51486902
500	chrom_19	59283	54466695	-	54466758		54466744
500	chrom_19	59283	54466699	-	54466758		54466744
500	chrom_19	59283	54466700	-	54466758		54466744
500	chrom_19	59283	54466707	-	54466785		54466744
500	chrom_19	59283	54466708	-	54466785		54466744
500	chrom_19	59283	54466709	-	54466785		54466744
500	chrom_19	59283	54466718	-	54466785		54466744
500	chrom_19	59283	54466719	-	54466785		54466744
500	chrom_19	59283	54466731	-	54466785		54466744
500	chrom_19	59283	54466741	-	54466785		54466744
500	chrom_19	7409	6773090	-	6773154		6773098
500	chrom_19	7409	6773091	-	6773154		6773098
500	chrom_19	79414	36428482	-	36428515		36428512
500	chrom_19	79414	36428483	-	36428515		36428512
500	chrom_21	29947	45681602	-	45681662		45681636
500	chrom_21	29947	45681624	-	45681684		45681636
500	chrom_21	29947	45681624	-	45681685		45681636
500	chrom_22	135	24823951	-	24823993		24823990
500	chrom_22	135	24823958	-	24823993		24823990
500	chrom_22	135	24823959	-	24823993		24823990
500	chrom_22	135	24823960	-	24823993		24823990
500	chrom_22	284904	30901229	-	30901272		30901250
500	chrom_22	284904	30901229	-	30901273		30901250
500	chrom_22	284904	30901229	-	30901274		30901250
500	chrom_22	3956	38072030	-	38072101		38072101
500	chrom_22	3956	38072043	-	38072101		38072101
500	chrom_22	3956	38072049	-	38072101		38072101
500	chrom_22	3956	38072050	-	38072101		38072101
500	chrom_22	3956	38072051	-	38072101		38072101
500	chrom_22	3956	38072061	-	38072101		38072101
500	chrom_22	3956	38072062	-	38072101		38072101
500	chrom_22	4151	36018904	-	36018947		36018920
500	chrom_22	4151	36018904	-	36018948		36018920
500	chrom_22	4151	36018904	-	36018957		36018920
500	chrom_22	4151	36018904	-	36018963		36018920
500	chrom_22	4151	36018904	-	36018976		36018920
500	chrom_22	9889	50247929	-	50247978		50247954
500	chrom_22	9889	50247937	-	50247978		50247954
500	chrom_22	9889	50247942	-	50247978		50247954
500	chrom_22	9889	50247943	-	50247978		50247954
500	chrom_22	9889	50247949	-	50247978		50247954
600	chrom_01	11311	150039852	-	150039895		150039888	150039879
600	chrom_01	11311	150039853	-	150039895		150039888	150039879
600	chrom_01	11311	150039854	-	150039895		150039888	150039879
600	chrom_01	11311	150039874	-	150039895		150039888	150039879
600	chrom_01	11311	150039875	-	150039895		150039888	150039879
600	chrom_01	11311	150039876	-	150039895		150039888	150039879
600	chrom_01	127294	24438073	-	24438124		24438122
600	chrom_01	2944	110230961	-	110231012		110231000	110230999
600	chrom_01	2944	110230962	-	110231012		110231000	110230999
600	chrom_01	388611	27709211	-	27709245		27709238
600	chrom_01	388611	27709211	-	27709251		27709238
600	chrom_01	388611	27709211	-	27709252		27709238
600	chrom_01	388611	27709215	-	27709252		27709238
600	chrom_01	388611	27709219	-	27709252		27709238
600	chrom_01	4720	161169618	-	161169682		161169651
600	chrom_01	4720	161169622	-	161169682		161169651
600	chrom_01	4720	161169623	-	161169682		161169651
600	chrom_01	4720	161169624	-	161169682		161169651
600	chrom_01	4720	161169634	-	161169704		161169651
600	chrom_01	5317	201253094	-	201253160		201253146	201253119
600	chrom_01	5317	201253095	-	201253160		201253146	201253119
600	chrom_01	5317	201253120	-	201253160		201253146
600	chrom_01	5317	201253121	-	201253160		201253146
600	chrom_01	64129	32042586	-	32042646		32042626	32042600
600	chrom_02	100302652	54086614	-	54086669		54086658
600	chrom_02	10936	54086614	-	54086669		54086658
600	chrom_02	130576	149895554	-	149895575		149895572
600	chrom_02	130576	149895554	-	149895576		149895572
600	chrom_02	2274	106054632	-	106054672		106054664	106054663
600	chrom_02	26504	97427191	-	97427213		97427208	97427207
600	chrom_02	3176	138722323	-	138722352		138722327
600	chrom_02	3176	138722324	-	138722352		138722327
600	chrom_02	339779	27361745	-	27361779		27361776
600	chrom_02	339779	27361745	-	27361780		27361776
600	chrom_02	339779	27361745	-	27361781		27361776
600	chrom_02	339779	27361745	-	27361788		27361776
600	chrom_02	339779	27361745	-	27361798		27361776
600	chrom_02	339779	27361745	-	27361813		27361776
600	chrom_02	339779	27361749	-	27361813		27361776
600	chrom_02	55515	220379397	-	220379442		220379439
600	chrom_02	55515	220379401	-	220379442		220379439
600	chrom_02	926	87088463	-	87088496		87088480
600	chrom_03	131578	194089881	-	194089938		194089923
600	chrom_03	131578	194089881	-	194089949		194089923
600	chrom_03	131578	194089907	-	194089949		194089923
600	chrom_03	132243	129262600	-	129262649		129262616
600	chrom_03	64943	52568548	-	52568579		52568569	52568568
600	chrom_03	64943	52568548	-	52568580		52568569	52568568
600	chrom_04	23324	6577424	-	6577453		6577434
600	chrom_05	6500	133512145	-	133512177		133512165
600	chrom_05	6500	133512145	-	133512184		133512165
600	chrom_05	6500	133512145	-	133512185		133512165
600	chrom_05	79930	176936843	-	176936870		176936847
600	chrom_05	79930	176936843	-	176936871		176936847
600	chrom_05	79930	176936843	-	176936872		176936847
600	chrom_05	79930	176936843	-	176936877		176936847
600	chrom_05	79930	176936843	-	176936881		176936847
600	chrom_05	79930	176936843	-	176936882		176936847
600	chrom_05	79930	176936843	-	176936898		176936883	176936847
600	chrom_05	79930	176936843	-	176936914		176936883	176936847
600	chrom_05	79930	176936843	-	176936920		176936883	176936847
600	chrom_07	155051	151136509	-	151136555		151136552
600	chrom_07	155051	151136509	-	151136556		151136552
600	chrom_07	155051	151136527	-	151136556		151136552
600	chrom_07	155185	2719687	-	2719749		2719736
600	chrom_07	155185	2719687	-	2719753		2719736
600	chrom_07	155185	2719688	-	2719753		2719736
600	chrom_07	155185	2719705	-	2719753		2719736
600	chrom_07	155185	2719706	-	2719753		2719736
600	chrom_07	155185	2719707	-	2719753		2719736
600	chrom_07	155185	2719722	-	2719753		2719736
600	chrom_07	155185	2719723	-	2719753		2719736
600	chrom_07	202915	1595479	-	1595497		1595495	1595479
600	chrom_08	23221	22845442	-	22845511		22845460
600	chrom_09	27090	130678724	-	130678770		130678767
600	chrom_09	401546	112969823	-	112969842		112969839
600	chrom_09	401546	112969823	-	112969847		112969839
600	chrom_09	401546	112969823	-	112969870		112969861	112969839
600	chrom_09	401546	112969823	-	112969891		112969861	112969839
600	chrom_09	401546	112969823	-	112969895		112969861	112969839
600	chrom_09	401546	112969823	-	112969896		112969861	112969839
600	chrom_09	401546	112969840	-	112969907		112969861
600	chrom_09	401546	112969840	-	112969908		112969861
600	chrom_09	401546	112969840	-	112969912		112969861
600	chrom_09	401546	112969840	-	112969913		112969861
600	chrom_09	402381	138590789	-	138590819		138590810	138590792
600	chrom_09	402381	138590789	-	138590820		138590810	138590792
600	chrom_09	6363	34690683	-	34690702		34690691
600	chrom_10	1892	135186309	-	135186351		135186348	135186343
600	chrom_10	1892	135186309	-	135186352		135186348	135186343
600	chrom_10	1892	135186309	-	135186370		135186348	135186343
600	chrom_10	1892	135186309	-	135186371		135186348	135186343
600	chrom_10	1892	135186310	-	135186371		135186348	135186343
600	chrom_10	1892	135186311	-	135186371		135186348	135186343
600	chrom_10	1892	135186336	-	135186371		135186348	135186343
600	chrom_10	3632	134351856	-	134351915		134351909
600	chrom_10	3632	134351857	-	134351915		134351909
600	chrom_10	3632	134351869	-	134351915		134351909
600	chrom_10	3632	134351870	-	134351915		134351909
600	chrom_10	3632	134351876	-	134351915		134351909
600	chrom_11	1474	65780002	-	65780043		65780011
600	chrom_11	1474	65780002	-	65780059		65780011
600	chrom_11	1474	65780002	-	65780060		65780011
600	chrom_11	1474	65780003	-	65780060		65780011
600	chrom_11	2001	34534770	-	34534818		34534812
600	chrom_11	2001	34534770	-	34534819		34534812
600	chrom_11	2001	34534770	-	34534837		34534812
600	chrom_11	2001	34534770	-	34534838		34534812
600	chrom_11	2001	34534770	-	34534845		34534812
600	chrom_11	3587	117857662	-	117857705		117857695
600	chrom_11	5526	64692667	-	64692718		64692702
600	chrom_11	5526	64692667	-	64692735		64692702
600	chrom_11	5526	64692667	-	64692739		64692702
600	chrom_11	5526	64692667	-	64692740		64692702
600	chrom_11	5526	64692668	-	64692740		64692702
600	chrom_11	5526	64692673	-	64692740		64692702
600	chrom_11	5526	64692685	-	64692740		64692702
600	chrom_11	5526	64692686	-	64692740		64692702
600	chrom_11	55367	804653	-	804715		804680	804679
600	chrom_11	55367	804653	-	804716		804680	804679
600	chrom_11	56981	45116084	-	45116150		45116101
600	chrom_11	56981	45116084	-	45116151		45116101
600	chrom_11	56981	45116092	-	45116151		45116101
600	chrom_11	6688	47399560	-	47399601		47399591
600	chrom_11	6688	47399560	-	47399607		47399591
600	chrom_12	25766	50017769	-	50017791		50017791
600	chrom_12	2784	6949881	-	6949948		6949938	6949911
600	chrom_12	2784	6949882	-	6949948		6949938	6949911
600	chrom_12	2784	6949894	-	6949969		6949938	6949911
600	chrom_12	2784	6949894	-	6949970		6949938	6949911
600	chrom_12	2784	6949894	-	6949971		6949938	6949911
600	chrom_12	2784	6949894	-	6949972		6949938	6949911
600	chrom_12	2784	6949895	-	6949972		6949938	6949911
600	chrom_12	2784	6949896	-	6949972		6949938	6949911
600	chrom_12	2784	6949901	-	6949972		6949938	6949911
600	chrom_12	2784	6949908	-	6949972		6949938	6949911
600	chrom_12	2784	6949918	-	6949972		6949938
600	chrom_12	5781	112857059	-	112857117		112857105
600	chrom_12	5781	112857059	-	112857126		112857105
600	chrom_12	5781	112857059	-	112857127		112857105
600	chrom_12	5781	112857069	-	112857127		112857105
600	chrom_12	5781	112857070	-	112857127		112857105
600	chrom_12	5781	112857076	-	112857127		112857105
600	chrom_12	5781	112857098	-	112857127		112857105
600	chrom_12	5781	112857099	-	112857127		112857105
600	chrom_13	2155	113760609	-	113760682		113760636
600	chrom_13	2155	113760610	-	113760682		113760636
600	chrom_13	2155	113760616	-	113760695		113760636
600	chrom_13	2155	113760616	-	113760701		113760636
600	chrom_13	2155	113760617	-	113760701		113760636
600	chrom_13	2155	113760618	-	113760701		113760636
600	chrom_13	2155	113760623	-	113760701		113760636
600	chrom_13	2155	113760624	-	113760701		113760636
600	chrom_13	2155	113760630	-	113760701		113760636
600	chrom_13	387923	44948513	-	44948572		44948572
600	chrom_13	387923	44948520	-	44948572		44948572
600	chrom_13	387923	44948521	-	44948572		44948572
600	chrom_13	387923	44948526	-	44948572		44948572
600	chrom_13	387923	44948532	-	44948572		44948572
600	chrom_13	387923	44948533	-	44948572		44948572
600	chrom_13	387923	44948534	-	44948572		44948572
600	chrom_14	1053	23588223	-	23588291		23588291
600	chrom_14	1053	23588233	-	23588309		23588291
600	chrom_14	1053	23588233	-	23588313		23588291
600	chrom_14	1053	23588233	-	23588314		23588291
600	chrom_14	1053	23588233	-	23588315		23588291
600	chrom_14	1053	23588234	-	23588315		23588291
600	chrom_14	10548	24664291	-	24664347		24664308
600	chrom_14	10548	24664291	-	24664348		24664308
600	chrom_14	10548	24664291	-	24664349		24664308
600	chrom_14	10548	24664291	-	24664353		24664308
600	chrom_14	10548	24664291	-	24664354		24664308
600	chrom_14	10548	24664291	-	24664363		24664308
600	chrom_14	10548	24664291	-	24664368		24664308
600	chrom_14	10548	24664291	-	24664369		24664308
600	chrom_14	10548	24664292	-	24664369		24664308
600	chrom_14	55640	76045473	-	76045530		76045525
600	chrom_14	55640	76045477	-	76045530		76045525
600	chrom_14	55640	76045478	-	76045530		76045525
600	chrom_14	55640	76045491	-	76045530		76045525
600	chrom_15	23604	64337936	-	64337992		64337948	64337947
600	chrom_15	23604	64337936	-	64338007		64337948	64337947
600	chrom_15	23604	64337936	-	64338008		64337948	64337947
600	chrom_15	321	29214350	-	29214412		29214377
600	chrom_15	321	29214351	-	29214412		29214377
600	chrom_15	321	29214366	-	29214427		29214377
600	chrom_15	321	29214367	-	29214427		29214377
600	chrom_15	321	29214368	-	29214427		29214377
600	chrom_16	1800	89680225	-	89680266		89680255	89680250
600	chrom_16	253982	29912652	-	29912704		29912700	29912660
600	chrom_16	253982	29912671	-	29912704		29912700
600	chrom_16	283951	1478752	-	1478809		1478792
600	chrom_16	283951	1478752	-	1478814		1478792
600	chrom_16	283951	1478769	-	1478818		1478792
600	chrom_16	283951	1478769	-	1478824		1478792
600	chrom_16	283951	1478769	-	1478825		1478792
600	chrom_16	51764	850137	-	850177		850147
600	chrom_16	51764	850138	-	850177		850147
600	chrom_17	1440	38172118	-	38172196		38172136
600	chrom_17	1440	38172128	-	38172196		38172136
600	chrom_17	283985	72889119	-	72889165		72889159
600	chrom_17	283985	72889119	-	72889170		72889159
600	chrom_17	283985	72889119	-	72889198		72889159
600	chrom_17	64122	80693988	-	80694035		80694032
600	chrom_17	84440	29719151	-	29719232		29719226
600	chrom_17	84440	29719164	-	29719232		29719226
600	chrom_17	84440	29719177	-	29719239		29719226
600	chrom_17	84440	29719178	-	29719239		29719226
600	chrom_17	84440	29719179	-	29719239		29719226
600	chrom_17	84440	29719180	-	29719239		29719226
600	chrom_17	84440	29719181	-	29719239		29719226
600	chrom_17	84440	29719182	-	29719239		29719226
600	chrom_17	84440	29719191	-	29719239		29719226
600	chrom_17	84440	29719197	-	29719239		29719226
600	chrom_17	84440	29719207	-	29719239		29719226
600	chrom_17	94086	40275272	-	40275302		40275302
600	chrom_18	220136	47792311	-	47792349		47792342
600	chrom_19	116444	1000979	-	1001034		1001034
600	chrom_19	126353	751680	-	751740		751737
600	chrom_19	126353	751681	-	751740		751737
600	chrom_19	126353	751686	-	751740		751737
600	chrom_19	126353	751687	-	751740		751737
600	chrom_19	126353	751699	-	751740		751737
600	chrom_19	126353	751707	-	751740		751737
600	chrom_19	163175	35625580	-	35625619		35625611
600	chrom_19	163175	35625580	-	35625624		35625620	35625611
600	chrom_19	163175	35625580	-	35625628		35625620	35625611
600	chrom_19	163175	35625580	-	35625638		35625620	35625611
600	chrom_19	163175	35625586	-	35625638		35625620	35625611
600	chrom_19	163175	35625587	-	35625638		35625620	35625611
600	chrom_19	163175	35625588	-	35625638		35625620	35625611
600	chrom_19	163175	35625592	-	35625638		35625620	35625611
600	chrom_19	284358	49222398	-	49222439		49222409
600	chrom_19	284358	49222398	-	49222461		49222409
600	chrom_19	284358	49222398	-	49222462		49222409
600	chrom_19	284382	8808588	-	8808620		8808604
600	chrom_19	284382	8808588	-	8808630		8808604
600	chrom_19	4858	46476085	-	46476153		46476129
600	chrom_19	4858	46476085	-	46476154		46476129
600	chrom_19	55850	17326718	-	17326750		17326727
600	chrom_19	56729	7734478	-	7734550		7734511	7734490
600	chrom_19	56729	7734483	-	7734550		7734511	7734490
600	chrom_19	56729	7734484	-	7734550		7734511	7734490
600	chrom_19	56729	7734496	-	7734566		7734511
600	chrom_19	56729	7734497	-	7734566		7734511
600	chrom_19	57030	49944209	-	49944284		49944215
600	chrom_19	57030	49944209	-	49944285		49944215
600	chrom_19	59285	54496049	-	54496108		54496078	54496058
600	chrom_19	59285	54496050	-	54496108		54496078	54496058
600	chrom_19	59285	54496068	-	54496119		54496078
600	chrom_19	59285	54496072	-	54496119		54496078
600	chrom_19	59285	54496073	-	54496119		54496078
600	chrom_19	7137	55668523	-	55668568		55668563
600	chrom_19	7137	55668523	-	55668590		55668563
600	chrom_19	7137	55668523	-	55668594		55668563
600	chrom_19	7137	55668523	-	55668595		55668563
600	chrom_19	7409	6773198	-	6773248		6773248	6773232	6773231
600	chrom_19	7409	6773199	-	6773248		6773248	6773232	6773231
600	chrom_19	7409	6773224	-	6773278		6773248	6773232	6773231
600	chrom_19	79816	2978054	-	2978121		2978113
600	chrom_19	79816	2978054	-	2978128		2978125	2978113
600	chrom_19	79816	2978064	-	2978128		2978125	2978113
600	chrom_19	79816	2978081	-	2978128		2978125	2978113
600	chrom_19	79816	2978105	-	2978128		2978125	2978113
600	chrom_19	84106	8566966	-	8567025		8567002
600	chrom_20	6615	48600018	-	48600082		48600078
600	chrom_20	6615	48600019	-	48600082		48600078
600	chrom_20	6615	48600023	-	48600096		48600078
600	chrom_20	6615	48600024	-	48600096		48600078
600	chrom_20	6615	48600028	-	48600096		48600078
600	chrom_20	6615	48600029	-	48600096		48600078
600	chrom_20	6615	48600052	-	48600096		48600078
600	chrom_20	6615	48600053	-	48600096		48600078
600	chrom_20	6615	48600054	-	48600096		48600078
600	chrom_20	6615	48600060	-	48600096		48600078
600	chrom_20	6615	48600061	-	48600096		48600078
600	chrom_20	6615	48600066	-	48600096		48600078
600	chrom_22	6753	37607801	-	37607849		37607847
600	chrom_x_23	158511	151903732	-	151903792		151903753
600	chrom_x_23	158511	151903733	-	151903792		151903753
600	chrom_x_23	50945	79270766	-	79270795		79270792
600	chrom_x_23	50945	79270774	-	79270795		79270792
600	chrom_x_23	7076	47442192	-	47442257		47442198
700	chrom_01	116983	1242618	-	1242666		1242656
700	chrom_01	116983	1242618	-	1242667		1242656
700	chrom_01	148930	47016195	-	47016259		47016256
700	chrom_01	148930	47016195	-	47016260		47016256
700	chrom_01	148930	47016205	-	47016271		47016256
700	chrom_01	26027	55014409	-	55014478		55014468
700	chrom_01	26027	55014419	-	55014478		55014468
700	chrom_01	26027	55014432	-	55014495		55014468
700	chrom_01	3766	160039356	-	160039409		160039365
700	chrom_01	3766	160039356	-	160039410		160039365
700	chrom_01	3766	160039356	-	160039411		160039365
700	chrom_01	3766	160039356	-	160039415		160039365
700	chrom_01	3766	160039356	-	160039416		160039365
700	chrom_01	3766	160039356	-	160039421		160039365
700	chrom_01	3766	160039356	-	160039422		160039365
700	chrom_01	3766	160039356	-	160039427		160039365
700	chrom_01	57190	26127267	-	26127321		26127296
700	chrom_01	57190	26127281	-	26127321		26127296
700	chrom_02	10316	232394530	-	232394579		232394557
700	chrom_02	10316	232394530	-	232394580		232394557
700	chrom_02	130535	201374145	-	201374188		201374149
700	chrom_02	130535	201374145	-	201374189		201374149
700	chrom_02	54884	85581156	-	85581204		85581173
700	chrom_02	56655	75186380	-	75186436		75186405
700	chrom_02	56655	75186389	-	75186436		75186405
700	chrom_02	56655	75186390	-	75186436		75186405
700	chrom_02	56655	75186391	-	75186436		75186405
700	chrom_02	7535	98330676	-	98330729		98330694
700	chrom_02	7535	98330677	-	98330729		98330694
700	chrom_02	81553	16846484	-	16846534		16846518
700	chrom_02	8808	102804045	-	102804128		102804120
700	chrom_02	8808	102804046	-	102804128		102804120
700	chrom_02	8808	102804073	-	102804128		102804120
700	chrom_03	2199	13591256	-	13591316		13591307
700	chrom_03	2199	13591256	-	13591317		13591307
700	chrom_03	2199	13591256	-	13591318		13591307
700	chrom_03	2199	13591260	-	13591318		13591307
700	chrom_03	2199	13591281	-	13591318		13591307
700	chrom_03	2199	13591287	-	13591318		13591307
700	chrom_04	94031	8272091	-	8272150		8272091
700	chrom_05	1044	149546948	-	149547018		149546970
700	chrom_05	1044	149546949	-	149547018		149546970
700	chrom_05	1044	149546950	-	149547018		149546970
700	chrom_05	255426	179635490	-	179635528		179635520
700	chrom_05	64374	138533393	-	138533451		138533429	138533415
700	chrom_06	154064	150345974	-	150346008		150345986
700	chrom_06	154064	150345975	-	150346008		150345986
700	chrom_06	5528	42952863	-	42952921		42952916
700	chrom_06	5528	42952864	-	42952921		42952916
700	chrom_06	5528	42952883	-	42952921		42952916
700	chrom_07	2006	73443075	-	73443125		73443113	73443094
700	chrom_07	5224	44104506	-	44104544		44104522
700	chrom_07	6604	150973543	-	150973583		150973553
700	chrom_07	6604	150973543	-	150973607		150973553
700	chrom_09	22844	37651655	-	37651698		37651661
700	chrom_09	22844	37651656	-	37651698		37651661
700	chrom_09	22844	37651657	-	37651698		37651661
700	chrom_09	389812	139658267	-	139658324		139658324
700	chrom_09	389812	139658283	-	139658324		139658324
700	chrom_09	84267	86570988	-	86571023		86570996
700	chrom_09	84267	86570988	-	86571024		86570996
700	chrom_09	954	139947833	-	139947872		139947844
700	chrom_09	954	139947833	-	139947873		139947844
700	chrom_09	954	139947833	-	139947893		139947844
700	chrom_10	143241	82115858	-	82115908		82115885
700	chrom_10	54777	134755393	-	134755470		134755462
700	chrom_10	54777	134755394	-	134755470		134755462
700	chrom_10	54777	134755399	-	134755470		134755462
700	chrom_10	54777	134755400	-	134755470		134755462
700	chrom_10	54777	134755422	-	134755470		134755462
700	chrom_10	58504	49863622	-	49863649		49863631
700	chrom_10	58504	49863623	-	49863649		49863631
700	chrom_10	79746	11784966	-	11785025		11784986
700	chrom_10	79746	11784966	-	11785045		11784986
700	chrom_10	79746	11784966	-	11785046		11784986
700	chrom_10	79746	11784967	-	11785046		11784986
700	chrom_10	79746	11784975	-	11785046		11784986
700	chrom_10	85442	134974620	-	134974668		134974661
700	chrom_11	10825	74700560	-	74700584		74700568
700	chrom_11	10825	74700561	-	74700584		74700568
700	chrom_11	220004	61249224	-	61249267		61249239	61249238
700	chrom_11	220004	61249224	-	61249272		61249239	61249238
700	chrom_11	220004	61249224	-	61249273		61249239	61249238
700	chrom_11	220004	61249235	-	61249273		61249239	61249238
700	chrom_11	220004	61249236	-	61249273		61249239	61249238
700	chrom_11	220296	124805609	-	124805633		124805628
700	chrom_11	338692	67057396	-	67057460		67057445
700	chrom_11	338692	67057397	-	67057460		67057445
700	chrom_11	3746	17758149	-	17758189		17758149
700	chrom_11	3746	17758149	-	17758190		17758149
700	chrom_11	5866	61684304	-	61684321		61684304
700	chrom_11	5866	61684304	-	61684322		61684304
700	chrom_11	6343	626492	-	626552		626518	626517
700	chrom_11	6343	626503	-	626560		626518	626517
700	chrom_11	6343	626503	-	626565		626518	626517
700	chrom_11	6343	626503	-	626566		626518	626517
700	chrom_11	65987	77733622	-	77733673		77733625
700	chrom_11	65987	77733622	-	77733674		77733625
700	chrom_11	65987	77733622	-	77733681		77733625
700	chrom_11	65987	77733622	-	77733682		77733625
700	chrom_11	65987	77733622	-	77733688		77733625
700	chrom_11	89792	65815971	-	65816010		65815999
700	chrom_11	89792	65815971	-	65816025		65815999
700	chrom_11	89792	65815971	-	65816026		65815999
700	chrom_11	89792	65815971	-	65816033		65815999
700	chrom_11	89792	65815994	-	65816040		65815999
700	chrom_11	89792	65815994	-	65816041		65815999
700	chrom_11	89792	65815994	-	65816042		65815999
700	chrom_12	319101	53011657	-	53011711		53011677
700	chrom_12	319101	53011657	-	53011712		53011677
700	chrom_12	3902	6882274	-	6882333		6882316	6882279
700	chrom_12	3902	6882287	-	6882333		6882316
700	chrom_12	79035	56618731	-	56618772		56618758
700	chrom_12	79035	56618732	-	56618772		56618758
700	chrom_12	79035	56618739	-	56618772		56618758
700	chrom_12	79035	56618747	-	56618772		56618758
700	chrom_12	85406	56222740	-	56222775		56222758
700	chrom_12	85406	56222740	-	56222776		56222758
700	chrom_12	85406	56222740	-	56222777		56222758
700	chrom_12	85406	56222740	-	56222781		56222758
700	chrom_12	85406	56222740	-	56222785		56222758
700	chrom_12	85406	56222740	-	56222804		56222758
700	chrom_14	2290	29236882	-	29236945		29236938
700	chrom_14	2290	29236887	-	29236945		29236938
700	chrom_14	2290	29236888	-	29236945		29236938
700	chrom_14	2290	29236889	-	29236945		29236938
700	chrom_14	2290	29236906	-	29236970		29236938
700	chrom_14	2290	29236926	-	29236970		29236938
700	chrom_15	10125	38856309	-	38856344		38856324
700	chrom_15	197021	66857159	-	66857205		66857194
700	chrom_15	197021	66857159	-	66857215		66857194
700	chrom_15	197021	66857165	-	66857226		66857194
700	chrom_15	3671	74466705	-	74466764		74466757	74466714
700	chrom_15	3671	74466711	-	74466764		74466757	74466714
700	chrom_15	3671	74466715	-	74466764		74466757
700	chrom_15	55177	41046785	-	41046840		41046821
700	chrom_15	57538	85360565	-	85360604		85360580
700	chrom_15	57538	85360565	-	85360609		85360580
700	chrom_15	57538	85360565	-	85360610		85360580
700	chrom_15	57538	85360566	-	85360610		85360580
700	chrom_16	124404	4837872	-	4837914		4837890
700	chrom_16	124404	4837872	-	4837915		4837890
700	chrom_16	51764	850065	-	850126		850118
700	chrom_16	51764	850065	-	850127		850118
700	chrom_16	51764	850065	-	850131		850118
700	chrom_16	51764	850046	-	850118		850118
700	chrom_16	90864	1831892	-	1831920		1831896
700	chrom_16	90864	1831892	-	1831933		1831896
700	chrom_16	90864	1831892	-	1831950		1831896
700	chrom_16	90864	1831893	-	1831950		1831896
700	chrom_17	10266	40913813	-	40913892		40913817
700	chrom_17	10266	40913814	-	40913892		40913817
700	chrom_17	147138	76127459	-	76127522		76127522
700	chrom_17	147138	76127482	-	76127522		76127522
700	chrom_17	22899	8214170	-	8214229		8214198
700	chrom_17	22899	8214171	-	8214229		8214198
700	chrom_17	22899	8214180	-	8214229		8214198
700	chrom_17	22899	8214192	-	8214229		8214198
700	chrom_17	22899	8214193	-	8214229		8214198
700	chrom_17	4222	41738577	-	41738615		41738598
700	chrom_17	4222	41738577	-	41738629		41738598
700	chrom_17	4222	41738577	-	41738630		41738598
700	chrom_17	4222	41738577	-	41738631		41738598
700	chrom_17	4222	41738577	-	41738639		41738598
700	chrom_17	4222	41738577	-	41738647		41738598
700	chrom_17	4222	41738577	-	41738648		41738598
700	chrom_17	81033	61601322	-	61601387		61601377
700	chrom_17	81033	61601331	-	61601387		61601377
700	chrom_17	81033	61601341	-	61601387		61601377
700	chrom_17	81033	61601349	-	61601387		61601377
700	chrom_17	81033	61601350	-	61601387		61601377
700	chrom_17	8741	7462264	-	7462294		7462283
700	chrom_17	8741	7462264	-	7462298		7462283
700	chrom_17	8741	7462264	-	7462299		7462283
700	chrom_17	8741	7462280	-	7462299		7462283
700	chrom_19	1264	11650186	-	11650254		11650198	11650195
700	chrom_19	147965	38894399	-	38894469		38894456
700	chrom_19	147965	38894400	-	38894469		38894456
700	chrom_19	147965	38894419	-	38894469		38894456
700	chrom_19	147965	38894420	-	38894469		38894456
700	chrom_19	147965	38894438	-	38894469		38894456
700	chrom_19	147965	38894439	-	38894469		38894456
700	chrom_19	284358	49222282	-	49222323		49222298
700	chrom_19	284358	49222282	-	49222324		49222298
700	chrom_19	284358	49222282	-	49222325		49222298
700	chrom_19	284358	49222282	-	49222330		49222298
700	chrom_19	284358	49222282	-	49222335		49222298
700	chrom_19	284358	49222282	-	49222336		49222298
700	chrom_19	284358	49222282	-	49222348		49222298
700	chrom_19	30846	48217204	-	48217273		48217243
700	chrom_19	30846	48217205	-	48217273		48217243
700	chrom_19	30846	48217223	-	48217273		48217243
700	chrom_19	30846	48217227	-	48217273		48217243
700	chrom_19	54869	55587837	-	55587901		55587884	55587874	55587867
700	chrom_19	54869	55587838	-	55587901		55587884	55587874	55587867
700	chrom_19	54869	55587839	-	55587901		55587884	55587874	55587867
700	chrom_19	54869	55587845	-	55587915		55587908	55587884	55587874	55587867
700	chrom_19	54869	55587846	-	55587915		55587908	55587884	55587874	55587867
700	chrom_19	54869	55587853	-	55587915		55587908	55587884	55587874	55587867
700	chrom_19	54869	55587858	-	55587915		55587908	55587884	55587874	55587867
700	chrom_19	54869	55587859	-	55587915		55587908	55587884	55587874	55587867
700	chrom_19	54869	55587871	-	55587915		55587908	55587884	55587874
700	chrom_19	54869	55587878	-	55587915		55587908	55587884
700	chrom_19	54869	55587879	-	55587915		55587908	55587884
700	chrom_19	57664	49371185	-	49371229		49371205
700	chrom_19	57664	49371185	-	49371233		49371205
700	chrom_19	57664	49371185	-	49371237		49371205
700	chrom_19	57664	49371185	-	49371247		49371205
700	chrom_19	57664	49371185	-	49371248		49371205
700	chrom_19	57664	49371185	-	49371249		49371205
700	chrom_19	57664	49371185	-	49371258		49371205
700	chrom_19	57664	49371185	-	49371259		49371205
700	chrom_19	59283	54466899	-	54466950		54466924
700	chrom_19	59283	54466909	-	54466975		54466968	54466957	54466924
700	chrom_19	59283	54466910	-	54466975		54466968	54466957	54466924
700	chrom_19	59283	54466930	-	54466985		54466968	54466957
700	chrom_19	59283	54466931	-	54466985		54466968	54466957
700	chrom_19	59283	54466932	-	54466985		54466968	54466957
700	chrom_19	7305	36398519	-	36398586		36398576
700	chrom_19	7305	36398528	-	36398597		36398576
700	chrom_19	7305	36398533	-	36398611		36398576
700	chrom_19	84063	36348419	-	36348450		36348423
700	chrom_20	81031	45338889	-	45338935		45338898
700	chrom_20	81031	45338890	-	45338935		45338898
700	chrom_20	81031	45338894	-	45338935		45338898
700	chrom_20	8537	52686610	-	52686663		52686617
700	chrom_20	8537	52686610	-	52686664		52686617
700	chrom_22	10634	29703605	-	29703652		29703623
700	chrom_22	10634	29703606	-	29703652		29703623
700	chrom_22	10634	29703607	-	29703652		29703623
700	chrom_22	10634	29703608	-	29703652		29703623
700	chrom_22	113828	40391553	-	40391631		40391617
700	chrom_22	113828	40391554	-	40391631		40391617
700	chrom_22	113828	40391555	-	40391631		40391617
700	chrom_22	113828	40391576	-	40391640		40391617
700	chrom_22	113828	40391577	-	40391640		40391617
700	chrom_22	113828	40391583	-	40391640		40391617
700	chrom_22	113828	40391584	-	40391640		40391617
700	chrom_22	113828	40391596	-	40391640		40391617
700	chrom_22	113828	40391597	-	40391640		40391617
700	chrom_22	113828	40391604	-	40391640		40391617
700	chrom_22	113828	40391566	-	40391621		40391617
700	chrom_22	23492	39547854	-	39547887		39547884
700	chrom_22	23492	39547854	-	39547899		39547891	39547884
700	chrom_22	23492	39547854	-	39547900		39547891	39547884
700	chrom_22	23492	39547854	-	39547901		39547891	39547884
700	chrom_22	23539	38478480	-	38478511		38478494	38478484
700	chrom_22	23539	38478480	-	38478520		38478494	38478484
700	chrom_22	23539	38478480	-	38478521		38478494	38478484
700	chrom_22	23539	38478480	-	38478543		38478494	38478484
700	chrom_22	23539	38478481	-	38478543		38478494	38478484
700	chrom_22	23542	51039752	-	51039817		51039808
700	chrom_22	23542	51039752	-	51039818		51039808
700	chrom_22	23542	51039757	-	51039818		51039808
700	chrom_22	23542	51039763	-	51039818		51039808
700	chrom_22	23542	51039764	-	51039818		51039808
700	chrom_22	23542	51039769	-	51039818		51039808
700	chrom_22	55586	50925816	-	50925854		50925838
700	chrom_22	56666	50609786	-	50609841		50609803
700	chrom_22	56666	50609787	-	50609841		50609803
700	chrom_22	80274	43738733	-	43738754		43738750
700	chrom_22	80274	43738733	-	43738772		43738750
700	chrom_22	80274	43738733	-	43738778		43738750
700	chrom_22	80274	43738733	-	43738779		43738750
700	chrom_22	84247	44893343	-	44893404		44893364
700	chrom_x_23	3750	48827609	-	48827646		48827643
800	chrom_01	115361	89663835	-	89663895		89663892
800	chrom_01	115361	89663843	-	89663907		89663892
800	chrom_01	115361	89663843	-	89663916		89663892
800	chrom_01	115361	89663869	-	89663916		89663892
800	chrom_01	148808	205538813	-	205538875		205538870	205538838	205538832	205538831
800	chrom_01	148808	205538814	-	205538875		205538870	205538838	205538832	205538831
800	chrom_01	148808	205538839	-	205538901		205538870
800	chrom_01	148808	205538840	-	205538901		205538870
800	chrom_01	148808	205538841	-	205538901		205538870
800	chrom_01	148808	205538845	-	205538901		205538870
800	chrom_01	405	150848449	-	150848478		150848460
800	chrom_01	405	150848449	-	150848482		150848460
800	chrom_01	405	150848450	-	150848482		150848460
800	chrom_01	5236	64059708	-	64059733		64059718
800	chrom_01	5236	64059714	-	64059733		64059718
800	chrom_01	5236	64059715	-	64059733		64059718
800	chrom_01	5778	202129927	-	202129966		202129930
800	chrom_01	5778	202129927	-	202129967		202129930
800	chrom_01	64129	32042809	-	32042865		32042834
800	chrom_01	64129	32042809	-	32042873		32042834
800	chrom_01	64129	32042809	-	32042880		32042834
800	chrom_01	64129	32042821	-	32042880		32042834
800	chrom_01	64129	32042828	-	32042880		32042834
800	chrom_01	7780	26371866	-	26371901		26371898
800	chrom_01	7780	26371866	-	26371902		26371898
800	chrom_01	83715	6485552	-	6485595		6485592
800	chrom_02	165140	42990645	-	42990688		42990681
800	chrom_02	165140	42990645	-	42990700		42990681
800	chrom_02	165140	42990645	-	42990701		42990681
800	chrom_02	3549	219924463	-	219924524		219924470
800	chrom_02	3549	219924463	-	219924534		219924470
800	chrom_02	57159	27506041	-	27506065		27506062
800	chrom_02	84695	74780264	-	74780309		74780268
800	chrom_02	84695	74780265	-	74780309		74780268
800	chrom_03	200931	195944106	-	195944158		195944118
800	chrom_03	56999	64672568	-	64672629		64672582
800	chrom_03	90226	48600402	-	48600451		48600429
800	chrom_03	90226	48600402	-	48600452		48600429
800	chrom_03	90226	48600402	-	48600465		48600429
800	chrom_03	90226	48600414	-	48600483		48600429
800	chrom_03	90226	48600414	-	48600489		48600429
800	chrom_03	90226	48600414	-	48600490		48600429
800	chrom_04	5196	74847048	-	74847103		74847095
800	chrom_04	5196	74847070	-	74847103		74847095
800	chrom_04	80273	7069016	-	7069060		7069027
800	chrom_05	2760	150633320	-	150633361		150633355
800	chrom_06	10817	41746833	-	41746889		41746858
800	chrom_06	10817	41746851	-	41746900		41746858
800	chrom_06	10817	41746851	-	41746901		41746858
800	chrom_06	10817	41746851	-	41746902		41746858
800	chrom_06	10817	41746851	-	41746906		41746858
800	chrom_06	10817	41746851	-	41746907		41746858
800	chrom_06	8831	33388555	-	33388632		33388580
800	chrom_06	8831	33388556	-	33388632		33388580
800	chrom_06	8831	33388557	-	33388632		33388580
800	chrom_06	8831	33388576	-	33388644		33388580
800	chrom_06	8831	33388576	-	33388645		33388580
800	chrom_06	8831	33388577	-	33388645		33388580
800	chrom_07	51119	66459802	-	66459834		66459810
800	chrom_07	51119	66459802	-	66459835		66459810
800	chrom_08	51435	27492281	-	27492338		27492281
800	chrom_08	79581	145582922	-	145582990		145582976
800	chrom_08	79581	145582938	-	145582990		145582976
800	chrom_08	79581	145582963	-	145582990		145582976
800	chrom_09	10811	140318571	-	140318605		140318586
800	chrom_09	2022	130616278	-	130616340		130616326	130616309	130616308	130616293
800	chrom_09	54836	116112547	-	116112596		116112585
800	chrom_09	54836	116112547	-	116112608		116112585
800	chrom_09	54836	116112547	-	116112609		116112585
800	chrom_09	54836	116112554	-	116112609		116112585
800	chrom_09	54836	116112555	-	116112609		116112585
800	chrom_09	55014	102669629	-	102669695		102669667
800	chrom_09	55014	102669654	-	102669700		102669667
800	chrom_09	9830	100880700	-	100880745		100880737
800	chrom_09	9830	100880700	-	100880746		100880737
800	chrom_10	55753	50969627	-	50969675		50969660
800	chrom_10	55753	50969628	-	50969675		50969660
800	chrom_11	256329	559997	-	560049		560004
800	chrom_11	256329	559997	-	560076		560004
800	chrom_11	29118	125775001	-	125775034		125775004
800	chrom_11	30008	65639634	-	65639673		65639638
800	chrom_11	30008	65639634	-	65639678		65639638
800	chrom_11	30008	65639634	-	65639688		65639638
800	chrom_11	30008	65639634	-	65639701		65639638
800	chrom_11	3316	111784225	-	111784254		111784225
800	chrom_11	3316	111784225	-	111784259		111784225
800	chrom_11	3636	71936597	-	71936655		71936603
800	chrom_11	3746	17758213	-	17758277		17758254
800	chrom_11	3746	17758213	-	17758288		17758254
800	chrom_11	3746	17758213	-	17758289		17758254
800	chrom_11	3746	17758231	-	17758289		17758254
800	chrom_11	3746	17758232	-	17758289		17758254
800	chrom_11	3746	17758233	-	17758289		17758254
800	chrom_11	55107	69925121	-	69925184		69925157
800	chrom_11	57010	67223519	-	67223593		67223527
800	chrom_12	25946	54784302	-	54784355		54784344
800	chrom_12	25946	54784302	-	54784356		54784344
800	chrom_12	2784	6950099	-	6950137		6950113	6950109
800	chrom_12	2784	6950110	-	6950137		6950113
800	chrom_12	2904	14132242	-	14132298		14132284
800	chrom_12	2904	14132242	-	14132299		14132284
800	chrom_12	2904	14132242	-	14132309		14132284
800	chrom_13	2155	113760807	-	113760877		113760867
800	chrom_13	2155	113760815	-	113760894		113760867
800	chrom_13	2155	113760815	-	113760899		113760867
800	chrom_13	2155	113760815	-	113760900		113760867
800	chrom_13	2155	113760816	-	113760900		113760867
800	chrom_13	2155	113760823	-	113760900		113760867
800	chrom_13	2155	113760824	-	113760900		113760867
800	chrom_13	2155	113760829	-	113760900		113760867
800	chrom_13	2155	113760830	-	113760900		113760867
800	chrom_13	2155	113760844	-	113760900		113760867
800	chrom_13	2155	113760845	-	113760900		113760867
800	chrom_13	2155	113760846	-	113760900		113760867
800	chrom_13	2155	113760851	-	113760900		113760867
800	chrom_13	2155	113760852	-	113760900		113760867
800	chrom_13	2155	113760860	-	113760900		113760867
800	chrom_13	2155	113760861	-	113760900		113760867
800	chrom_14	1397	105940006	-	105940070		105940066
800	chrom_14	1397	105940007	-	105940070		105940066
800	chrom_14	376267	65438086	-	65438135		65438093
800	chrom_14	376267	65438086	-	65438155		65438093
800	chrom_14	388021	105070327	-	105070373		105070331	105070327
800	chrom_14	84439	100112189	-	100112268		100112218	100112217	100112191
800	chrom_14	84439	100112218	-	100112271		100112218
800	chrom_15	197021	66857071	-	66857129		66857119
800	chrom_15	3671	74466787	-	74466863		74466794
800	chrom_15	3671	74466788	-	74466863		74466794
800	chrom_15	5330	40599385	-	40599436		40599434	40599433	40599402
800	chrom_15	5330	40599385	-	40599437		40599434	40599433	40599402
800	chrom_15	54993	85144983	-	85145036		85145004
800	chrom_16	10607	2022818	-	2022849		2022836
800	chrom_16	10607	2022822	-	2022849		2022836
800	chrom_16	112755	31021030	-	31021078		31021050	31021045
800	chrom_16	112755	31021030	-	31021079		31021050	31021045
800	chrom_16	112755	31021030	-	31021086		31021050	31021045
800	chrom_16	112755	31021047	-	31021101		31021050
800	chrom_16	112755	31021047	-	31021113		31021050
800	chrom_16	114990	4422553	-	4422625		4422568
800	chrom_16	146330	755041	-	755093		755078
800	chrom_16	146330	755026	-	755081		755078
800	chrom_16	146330	755026	-	755085		755078
800	chrom_16	146330	755036	-	755099		755078
800	chrom_16	146330	755036	-	755100		755078
800	chrom_16	146330	755061	-	755100		755078
800	chrom_16	146330	755061	-	755124		755078
800	chrom_16	146330	755061	-	755125		755078
800	chrom_16	23430	1307017	-	1307068		1307026
800	chrom_16	23430	1307018	-	1307068		1307026
800	chrom_16	283951	1478562	-	1478589		1478567
800	chrom_16	283951	1478562	-	1478600		1478567
800	chrom_16	283951	1478562	-	1478624		1478567
800	chrom_16	55715	57519633	-	57519675		57519641
800	chrom_16	55715	57519633	-	57519676		57519641
800	chrom_16	55715	57519633	-	57519677		57519641
800	chrom_16	6236	66958659	-	66958690		66958675
800	chrom_16	6236	66958659	-	66958691		66958675
800	chrom_16	6236	66958659	-	66958707		66958675
800	chrom_16	6236	66958659	-	66958708		66958675
800	chrom_16	6236	66958659	-	66958734		66958675
800	chrom_16	83723	30041468	-	30041486		30041483
800	chrom_17	23125	4890165	-	4890202		4890175
800	chrom_17	23125	4890165	-	4890208		4890175
800	chrom_17	23125	4890165	-	4890209		4890175
800	chrom_17	23125	4890165	-	4890226		4890175
800	chrom_17	23125	4890165	-	4890227		4890175
800	chrom_17	3060	40336692	-	40336752		40336706
800	chrom_17	3060	40336692	-	40336753		40336706
800	chrom_17	3060	40336692	-	40336754		40336706
800	chrom_17	3211	46607481	-	46607532		46607514
800	chrom_17	3211	46607481	-	46607533		46607514
800	chrom_17	3211	46607482	-	46607533		46607514
800	chrom_17	4356	41909804	-	41909830		41909816
800	chrom_17	4356	41909804	-	41909835		41909816
800	chrom_17	81033	61601440	-	61601485		61601451
800	chrom_17	81033	61601440	-	61601492		61601451
800	chrom_17	81033	61601444	-	61601492		61601451
800	chrom_17	84440	29719407	-	29719440		29719418
800	chrom_17	84440	29719407	-	29719441		29719418
800	chrom_17	8557	37822303	-	37822342		37822316	37822306
800	chrom_19	115098	18044556	-	18044606		18044589
800	chrom_19	115098	18044564	-	18044606		18044589
800	chrom_19	1553	41595079	-	41595149		41595138
800	chrom_19	1553	41595101	-	41595149		41595138
800	chrom_19	1553	41595102	-	41595149		41595138
800	chrom_19	1553	41595103	-	41595149		41595138
800	chrom_19	163175	35625425	-	35625472		35625443
800	chrom_19	27120	49867690	-	49867751		49867726
800	chrom_19	27120	49867712	-	49867763		49867755	49867726
800	chrom_19	27120	49867713	-	49867763		49867755	49867726
800	chrom_19	27120	49867714	-	49867763		49867755	49867726
800	chrom_19	27120	49867732	-	49867781		49867755
800	chrom_19	55095	39833822	-	39833894		39833827
800	chrom_19	55095	39833822	-	39833898		39833827
800	chrom_19	55095	39833823	-	39833898		39833827
800	chrom_19	55095	39833824	-	39833898		39833827
800	chrom_19	55554	51334014	-	51334065		51334040
800	chrom_19	684	17515601	-	17515641		17515605
800	chrom_19	684	17515601	-	17515642		17515605
800	chrom_19	684	17515601	-	17515643		17515605
800	chrom_19	684	17515601	-	17515655		17515605
800	chrom_19	7087	10401366	-	10401426		10401419
800	chrom_19	7087	10401384	-	10401426		10401419
800	chrom_19	7087	10401402	-	10401426		10401419
800	chrom_19	7087	10401403	-	10401426		10401419
800	chrom_19	7087	10401404	-	10401426		10401419
800	chrom_19	79085	6458999	-	6459046		6459041	6459035	6459017
800	chrom_19	79816	2978290	-	2978327		2978325
800	chrom_19	84446	55796253	-	55796320		55796308
800	chrom_19	84446	55796259	-	55796320		55796308
800	chrom_19	84446	55796260	-	55796320		55796308
800	chrom_19	84446	55796261	-	55796320		55796308
800	chrom_19	84446	55796275	-	55796320		55796308
800	chrom_20	140690	56099909	-	56099941		56099938
800	chrom_20	140690	56099909	-	56099942		56099938
800	chrom_20	140690	56099909	-	56099947		56099943	56099938
800	chrom_20	140690	56099909	-	56099952		56099948	56099943	56099938
800	chrom_20	140690	56099909	-	56099956		56099948	56099943	56099938
800	chrom_20	140690	56099909	-	56099965		56099948	56099943	56099938
800	chrom_20	140690	56099909	-	56099966		56099948	56099943	56099938
800	chrom_20	140690	56099909	-	56099982		56099979	56099972	56099948	56099943	56099938
800	chrom_20	140690	56099909	-	56099986		56099979	56099972	56099948	56099943	56099938
800	chrom_20	140690	56099910	-	56099986		56099979	56099972	56099948	56099943	56099938
800	chrom_20	140690	56099920	-	56099986		56099979	56099972	56099948	56099943	56099938
800	chrom_20	140690	56099925	-	56100007		56099999	56099979	56099972	56099948	56099943	56099938
800	chrom_20	140690	56099925	-	56100008		56099999	56099979	56099972	56099948	56099943	56099938
800	chrom_20	146	4228883	-	4228934		4228890
800	chrom_20	146	4228883	-	4228952		4228890
800	chrom_20	9762	3148453	-	3148486		3148467
800	chrom_22	23780	36635235	-	36635294		36635238
800	chrom_22	23780	36635235	-	36635298		36635238
800	chrom_22	27254	41957752	-	41957779		41957774
800	chrom_22	27254	41957753	-	41957779		41957774
800	chrom_22	27254	41957754	-	41957779		41957774
800	chrom_22	55267	46449281	-	46449309		46449298	46449297	46449290
800	chrom_22	55267	46449281	-	46449316		46449298	46449297	46449290
800	chrom_22	55267	46449281	-	46449317		46449298	46449297	46449290
800	chrom_22	5600	50707980	-	50708023		50707992
800	chrom_22	5600	50707980	-	50708024		50707992
800	chrom_22	5600	50707980	-	50708025		50707992
800	chrom_22	5600	50707980	-	50708026		50707992
800	chrom_22	5600	50707980	-	50708030		50707992
800	chrom_22	5600	50707980	-	50708031		50707992
800	chrom_22	5600	50707980	-	50708032		50707992
800	chrom_22	5600	50707980	-	50708036		50707992
800	chrom_22	5600	50707989	-	50708060		50707992
800	chrom_22	5600	50707989	-	50708061		50707992
800	chrom_22	5880	37639514	-	37639566		37639566
800	chrom_22	5880	37639515	-	37639566		37639566
800	chrom_22	5880	37639537	-	37639566		37639566
800	chrom_22	79924	50920710	-	50920760		50920751
800	chrom_x_23	5973	153209463	-	153209521		153209498
900	chrom_01	11009	207071590	-	207071638		207071602	207071595
900	chrom_01	11009	207071591	-	207071638		207071602	207071595
900	chrom_01	11009	207071592	-	207071638		207071602	207071595
900	chrom_01	11009	207071597	-	207071638		207071602
900	chrom_01	11009	207071598	-	207071638		207071602
900	chrom_01	11009	207071599	-	207071638		207071602
900	chrom_01	115273	28919527	-	28919581		28919564	28919554
900	chrom_01	23499	39547913	-	39547974		39547918
900	chrom_01	23499	39547914	-	39547974		39547918
900	chrom_01	2948	110199503	-	110199541		110199541
900	chrom_01	2948	110199504	-	110199541		110199541
900	chrom_01	3664	209978661	-	209978707		209978693
900	chrom_01	3664	209978661	-	209978711		209978693
900	chrom_01	3664	209978661	-	209978712		209978693
900	chrom_01	3664	209978661	-	209978713		209978693
900	chrom_01	64218	156120577	-	156120633		156120588
900	chrom_01	64218	156120578	-	156120633		156120588
900	chrom_01	64856	1371750	-	1371797		1371794
900	chrom_01	64856	1371750	-	1371798		1371794
900	chrom_01	9132	41250488	-	41250567		41250563
900	chrom_01	9132	41250511	-	41250579		41250563
900	chrom_01	9132	41250511	-	41250580		41250563
900	chrom_01	9132	41250512	-	41250580		41250563
900	chrom_01	9473	28199855	-	28199935		28199926
900	chrom_01	9473	28199860	-	28199935		28199926
900	chrom_01	9473	28199881	-	28199935		28199926
900	chrom_01	9473	28199902	-	28199935		28199926
900	chrom_02	29842	122041908	-	122041961		122041925	122041924
900	chrom_02	29842	122041908	-	122041962		122041925	122041924
900	chrom_02	29842	122041908	-	122041970		122041925	122041924
900	chrom_02	29842	122041908	-	122041971		122041925	122041924
900	chrom_03	29995	8544363	-	8544410		8544403
900	chrom_03	29995	8544364	-	8544410		8544403
900	chrom_03	56920	52478166	-	52478214		52478169
900	chrom_03	56920	52478166	-	52478222		52478169
900	chrom_03	56920	52478166	-	52478223		52478169
900	chrom_03	56920	52478166	-	52478227		52478169
900	chrom_03	80145	63848725	-	63848778		63848730
900	chrom_03	80325	127392591	-	127392624		127392610
900	chrom_04	10861	986349	-	986391		986373
900	chrom_05	309	150536546	-	150536612		150536588
900	chrom_05	309	150536547	-	150536612		150536588
900	chrom_05	89848	141030109	-	141030147		141030145
900	chrom_06	64771	34663766	-	34663816		34663779
900	chrom_06	64771	34663766	-	34663817		34663779
900	chrom_06	9820	43020785	-	43020824		43020806
900	chrom_07	10248	100304515	-	100304555		100304547
900	chrom_07	346606	100843420	-	100843467		100843420
900	chrom_07	346606	100843420	-	100843474		100843420
900	chrom_07	346606	100843420	-	100843475		100843420
900	chrom_07	55971	98029550	-	98029607		98029598
900	chrom_07	55971	98029550	-	98029621		98029598
900	chrom_07	55971	98029550	-	98029622		98029598
900	chrom_07	55971	98029550	-	98029623		98029598
900	chrom_07	84277	73096929	-	73096945		73096937
900	chrom_07	84277	73096929	-	73096950		73096937
900	chrom_07	84277	73096929	-	73096951		73096937
900	chrom_07	84277	73096929	-	73096952		73096937
900	chrom_08	84985	124195617	-	124195648		124195625
900	chrom_08	84985	124195617	-	124195649		124195625
900	chrom_08	84985	124195617	-	124195650		124195625
900	chrom_08	84985	124195617	-	124195651		124195625
900	chrom_09	158399	114288248	-	114288310		114288260
900	chrom_09	2021	131581605	-	131581677		131581667
900	chrom_09	2021	131581617	-	131581677		131581667
900	chrom_09	414332	139636522	-	139636588		139636580
900	chrom_09	414332	139636551	-	139636598		139636580
900	chrom_09	57864	115652348	-	115652388		115652388
900	chrom_09	83549	134405801	-	134405848		134405808
900	chrom_09	83549	134405801	-	134405849		134405808
900	chrom_10	27143	72239391	-	72239457		72239416
900	chrom_10	5309	104000359	-	104000412		104000367
900	chrom_10	5309	104000359	-	104000413		104000367
900	chrom_10	5950	95360100	-	95360131		95360103
900	chrom_10	6623	88719109	-	88719157		88719122	88719112
900	chrom_10	6623	88719109	-	88719184		88719122	88719112
900	chrom_10	6623	88719109	-	88719185		88719122	88719112
900	chrom_10	6623	88719109	-	88719186		88719122	88719112
900	chrom_10	6623	88719119	-	88719186		88719122
900	chrom_10	9148	105254548	-	105254615		105254605
900	chrom_10	9148	105254557	-	105254615		105254605
900	chrom_10	9148	105254575	-	105254634		105254605
900	chrom_11	10312	67807265	-	67807334		67807305
900	chrom_11	10312	67807266	-	67807334		67807305
900	chrom_11	10312	67807267	-	67807334		67807305
900	chrom_11	10312	67807271	-	67807334		67807305
900	chrom_11	10312	67807272	-	67807334		67807305
900	chrom_11	10312	67807273	-	67807334		67807305
900	chrom_11	10312	67807295	-	67807360		67807305
900	chrom_11	10312	67807295	-	67807361		67807305
900	chrom_11	10312	67807300	-	67807361		67807305
900	chrom_11	116969	3662685	-	3662726		3662723
900	chrom_11	256472	66060199	-	66060250		66060243
900	chrom_11	256472	66060199	-	66060263		66060243
900	chrom_11	256472	66060212	-	66060263		66060243
900	chrom_11	25891	35546308	-	35546360		35546325
900	chrom_11	28992	63932687	-	63932716		63932690
900	chrom_11	28992	63932688	-	63932716		63932690
900	chrom_11	2915	88795957	-	88796003		88795990
900	chrom_11	349667	57229140	-	57229199		57229168
900	chrom_11	349667	57229155	-	57229199		57229168
900	chrom_11	6712	66488010	-	66488053		66488043
900	chrom_11	6712	66488010	-	66488067		66488043
900	chrom_11	9379	64489766	-	64489810		64489792	64489782
900	chrom_11	9379	64489766	-	64489811		64489792	64489782
900	chrom_11	9379	64489766	-	64489820		64489792	64489782
900	chrom_11	9379	64489777	-	64489842		64489792	64489782
900	chrom_12	5463	51610583	-	51610623		51610598
900	chrom_14	64403	23525870	-	23525940		23525937
900	chrom_16	10573	419670	-	419715		419699
900	chrom_16	10573	419670	-	419716		419699
900	chrom_16	10573	419670	-	419717		419699
900	chrom_16	10573	419670	-	419731		419699
900	chrom_16	10573	419670	-	419732		419699
900	chrom_16	10573	419670	-	419741		419699
900	chrom_16	10573	419670	-	419742		419699
900	chrom_16	10573	419685	-	419742		419699
900	chrom_16	146330	754951	-	754990		754985
900	chrom_16	253982	29912957	-	29913011		29912957
900	chrom_16	30812	1032631	-	1032695		1032695
900	chrom_16	30812	1032655	-	1032695		1032695
900	chrom_16	30812	1032656	-	1032695		1032695
900	chrom_16	64319	30676641	-	30676676		30676657
900	chrom_16	83719	30106669	-	30106721		30106693
900	chrom_16	83719	30106669	-	30106722		30106693
900	chrom_16	83719	30106669	-	30106735		30106693
900	chrom_16	83719	30106669	-	30106736		30106693
900	chrom_16	9894	1544153	-	1544185		1544167
900	chrom_16	9894	1544154	-	1544185		1544167
900	chrom_17	146712	81008821	-	81008867		81008840
900	chrom_17	146712	81008821	-	81008868		81008840
900	chrom_17	146712	81008821	-	81008884		81008840
900	chrom_17	146712	81008821	-	81008885		81008840
900	chrom_17	146712	81008821	-	81008886		81008840
900	chrom_17	1742	7122500	-	7122558		7122556	7122555
900	chrom_17	201164	17108777	-	17108811		17108777
900	chrom_17	51629	42401324	-	42401371		42401347
900	chrom_17	5338	4711204	-	4711238		4711216
900	chrom_17	8851	30814934	-	30814990		30814983
900	chrom_17	8851	30814939	-	30814990		30814983
900	chrom_17	8851	30814940	-	30814990		30814983
900	chrom_17	8851	30814941	-	30814990		30814983
900	chrom_19	10382	6501461	-	6501492		6501464	6501463
900	chrom_19	10382	6501461	-	6501493		6501464	6501463
900	chrom_19	10382	6501461	-	6501498		6501464	6501463
900	chrom_19	10382	6501461	-	6501522		6501464	6501463
900	chrom_19	1553	41595157	-	41595211		41595175
900	chrom_19	199720	38877787	-	38877825		38877816
900	chrom_19	199720	38877787	-	38877832		38877816
900	chrom_19	199720	38877787	-	38877833		38877816
900	chrom_19	199720	38877787	-	38877834		38877816
900	chrom_19	199720	38877787	-	38877847		38877816
900	chrom_19	199720	38877787	-	38877861		38877816
900	chrom_19	2014	48829462	-	48829503		48829487
900	chrom_19	2014	48829463	-	48829503		48829487
900	chrom_19	2014	48829464	-	48829503		48829487
900	chrom_19	27120	49867821	-	49867855		49867824
900	chrom_19	27120	49867822	-	49867855		49867824
900	chrom_19	4298	6279064	-	6279112		6279078
900	chrom_19	4298	6279064	-	6279134		6279078
900	chrom_19	4606	50936993	-	50937022		50936993
900	chrom_19	4606	50936993	-	50937050		50936993
900	chrom_19	495	36053680	-	36053740		36053735
900	chrom_19	495	36053680	-	36053741		36053735
900	chrom_19	5064	709759	-	709832		709823
900	chrom_19	5064	709784	-	709832		709823
900	chrom_19	5064	709785	-	709832		709823
900	chrom_19	5064	709793	-	709832		709823
900	chrom_19	6618	7986011	-	7986073		7986047	7986030
900	chrom_19	6618	7986025	-	7986073		7986047	7986030
900	chrom_19	6618	7986026	-	7986073		7986047	7986030
900	chrom_19	6618	7986037	-	7986073		7986047
900	chrom_19	7305	36398328	-	36398359		36398353
900	chrom_19	7305	36398328	-	36398360		36398353
900	chrom_19	7305	36398328	-	36398366		36398363	36398353
900	chrom_19	7305	36398328	-	36398367		36398363	36398353
900	chrom_19	7305	36398328	-	36398368		36398363	36398353
900	chrom_19	7305	36398328	-	36398385		36398381	36398369	36398363	36398353
900	chrom_19	92359	6465121	-	6465159		6465151
900	chrom_19	976	14492780	-	14492832		14492797	14492796
900	chrom_19	976	14492780	-	14492845		14492797	14492796
900	chrom_19	976	14492780	-	14492846		14492797	14492796
900	chrom_19	976	14492781	-	14492846		14492797	14492796
900	chrom_19	976	14492782	-	14492846		14492797	14492796
900	chrom_19	976	14492792	-	14492846		14492797	14492796
900	chrom_20	140690	56099843	-	56099891		56099871
900	chrom_20	5326	30794664	-	30794714		30794705
900	chrom_20	5326	30794664	-	30794740		30794705
900	chrom_20	63910	61584810	-	61584874		61584836
900	chrom_20	63910	61584833	-	61584886		61584836
900	chrom_20	6725	62177960	-	62178036		62178030
900	chrom_20	6725	62177966	-	62178036		62178030
900	chrom_20	6725	62177988	-	62178036		62178030
900	chrom_22	29775	37914324	-	37914366		37914362
900	chrom_22	400935	50450164	-	50450228		50450228
900	chrom_22	400935	50450164	-	50450239		50450228
900	chrom_22	400935	50450173	-	50450239		50450228
900	chrom_22	5625	18923176	-	18923210		18923208	18923193
900	chrom_22	5625	18923176	-	18923211		18923208	18923193
900	chrom_22	8398	38576956	-	38577014		38577009
900	chrom_22	8398	38576956	-	38577015		38577009
900	chrom_22	8398	38576956	-	38577024		38577009
900	chrom_22	85377	38302975	-	38303038		38303019
900	chrom_22	85377	38302976	-	38303038		38303019
900	chrom_22	85377	38302982	-	38303053		38303019
900	chrom_22	85377	38302983	-	38303053		38303019
900	chrom_22	85377	38302984	-	38303053		38303019
900	chrom_22	85377	38302994	-	38303053		38303019
900	chrom_x_23	55613	63614464	-	63614506		63614495
900	chrom_x_23	55613	63614464	-	63614510		63614495
900	chrom_x_23	91851	110038406	-	110038439		110038437
1000	chrom_01	11189	151688299	-	151688346		151688342
1000	chrom_01	11189	151688299	-	151688347		151688342
1000	chrom_01	11189	151688299	-	151688353		151688342
1000	chrom_01	11189	151688299	-	151688364		151688342
1000	chrom_01	11189	151688300	-	151688364		151688342
1000	chrom_01	11189	151688301	-	151688364		151688342
1000	chrom_01	11189	151688309	-	151688364		151688342
1000	chrom_01	126668	154475604	-	154475657		154475650	154475645
1000	chrom_01	126668	154475605	-	154475657		154475650	154475645
1000	chrom_01	126668	154475606	-	154475657		154475650	154475645
1000	chrom_01	134	203097743	-	203097819		203097776
1000	chrom_01	134	203097748	-	203097819		203097776
1000	chrom_01	134	203097770	-	203097832		203097776
1000	chrom_01	134	203097776	-	203097832		203097776
1000	chrom_01	2046	22890905	-	22890941		22890910
1000	chrom_01	2882	53069023	-	53069041		53069038
1000	chrom_01	2882	53069023	-	53069042		53069038
1000	chrom_01	2882	53069024	-	53069042		53069038
1000	chrom_01	2882	53069025	-	53069042		53069038
1000	chrom_01	54680	86173147	-	86173197		86173179
1000	chrom_01	5778	202129771	-	202129806		202129799
[truncated: 241 more rows]
